# Supplementary material for: 2-Methyl­propan-2-aminium 4-hy­droxy­benzoate
Source: Acta Crystallogr Sect E Struct Rep Online. 2010 Jun 18;66(Pt 7):o1706. doi: 10.1107/S1600536810022592 (PMC3006923; doi:10.1107/S1600536810022592)
Supplement: Supplementary file 1 [file e-66-o1706-sup1.cif]

##############################################################################
###                                                                        ###
###        Electronic paper (Acta Crystallographica Section E)             ###
###                                                                        ###
##############################################################################
#                                                                            #
# This CIF contains the data in a paper accepted for publication in Acta     #
# Crystallographica Section E. It conforms to the requirements of Notes      #
# for Authors for Section E, and has been peer reviewed under the auspices   #
# of the IUCr Commission on Journals.                                        #
#                                                                            #
# Full details of the Crystallographic Information File format               #
# are given in the paper "The Crystallographic Information File (CIF):       #
# a New Standard Archive File for Crystallography" by S. R. Hall, F. H.      #
# Allen and I. D. Brown [Acta Cryst. (1991), A47, 655-685].                  #
#                                                                            #
# The current version of the core CIF dictionary is obtainable from          #
# ftp://ftp.iucr.org/pub/cif_core.dic. The current version number is 2.4.    #
#                                                                            #
# Software is freely available for graphical display of the structure(s) in  #
# this CIF.  For information consult the CIF home page http://www.iucr.org/  #
# cif/home.html                                                              #
#                                                                            #
# This file may be used for bona fide research purposes within the           #
# scientific community so long as proper attribution is given to the journal # 
# article from which it was obtained.                                        #
#                                                                            #
##############################################################################
                                             
data_global
_audit_creation_method     SHELXL-97
_journal_date_recd_electronic     2010-06-10
_journal_date_accepted     2010-06-12
_journal_name_full     'Acta Crystallographica, Section E'
_journal_year     2010
_journal_volume     66
_journal_issue      7
_journal_page_first     o1706
_journal_page_last     o1706
_journal_paper_category     QO
_journal_coeditor_code     HB5493
_publ_contact_author_name     'Shu-Lan Yu'
_publ_contact_author_address
;
Chemistry engineering department,
Weifang Vocational College,
Weifang 261061,
People's Republic of China
;
_publ_contact_author_email     crystal_wf@163.com
_publ_contact_author_fax     '86-536-8583288'
_publ_contact_author_phone     '86-536-8583288'
_publ_section_title
;
2-Methylpropan-2-aminium 4-hydroxybenzoate
;
loop_
    _publ_author_name
    _publ_author_footnote
    _publ_author_address
    'Shu-Lan Yu' ?
;
Chemistry Engineering Department,
Weifang Vocational College,
Weifang 261000,
People's Republic of China
;
data_I
_audit_creation_method     SHELXL-97
_chemical_name_systematic
;
2-Methylpropan-2-aminium 4-hydroxybenzoate
;
_chemical_name_common     ?
_chemical_formula_moiety     'C4 H12 N +, C7 H5 O3 -'
_chemical_formula_sum     'C11 H17 N O3'
_chemical_formula_iupac     'C4 H12 N +, C7 H5 O3 -'
_chemical_formula_weight     211.26
_chemical_melting_point     ?
_symmetry_cell_setting     monoclinic
_symmetry_space_group_name_H-M     'P 21/c'
_symmetry_space_group_name_Hall     '-P 2ybc'
loop_
    _symmetry_equiv_pos_as_xyz
    'x, y, z'
    '-x, y+1/2, -z+1/2'
    '-x, -y, -z'
    'x, -y-1/2, z-1/2'
_cell_length_a     6.8300(14)
_cell_length_b     9.2790(19)
_cell_length_c     19.831(4)
_cell_angle_alpha     90.00
_cell_angle_beta     99.58(3)
_cell_angle_gamma     90.00
_cell_volume     1239.3(4)
_cell_formula_units_Z     4
_cell_measurement_reflns_used     1804
_cell_measurement_theta_min     2.08
_cell_measurement_theta_max     26.96
_cell_measurement_temperature     293(2)
_exptl_crystal_description     bar
_exptl_crystal_colour     colorless
_exptl_crystal_size_max     0.10
_exptl_crystal_size_mid     0.09
_exptl_crystal_size_min     0.08
_exptl_crystal_density_diffrn     1.132
_exptl_crystal_density_meas     ?
_exptl_crystal_density_method     'not measured'
_exptl_crystal_F_000     456
_exptl_absorpt_coefficient_mu     0.082
_exptl_absorpt_correction_type     none
_exptl_absorpt_process_details     ?
_exptl_absorpt_correction_T_min     ?
_exptl_absorpt_correction_T_max     ?
_exptl_special_details
;
;
_diffrn_ambient_temperature     293(2)
_diffrn_radiation_type     MoK\a
_diffrn_radiation_wavelength     0.71073
_diffrn_radiation_source     'fine-focus sealed tube'
_diffrn_radiation_monochromator     graphite
_diffrn_measurement_device_type     'Bruker SMART CCD'
_diffrn_measurement_method     'phi and omega scans'
_diffrn_detector_area_resol_mean     ?
_diffrn_reflns_number     2899
_diffrn_reflns_av_R_equivalents     0.0391
_diffrn_reflns_av_sigmaI/netI     0.0307
_diffrn_reflns_theta_min     2.08
_diffrn_reflns_theta_max     26.96
_diffrn_reflns_theta_full     26.96
_diffrn_measured_fraction_theta_max     0.993
_diffrn_measured_fraction_theta_full     0.993
_diffrn_reflns_limit_h_min     0
_diffrn_reflns_limit_h_max     8
_diffrn_reflns_limit_k_min     0
_diffrn_reflns_limit_k_max     11
_diffrn_reflns_limit_l_min     -23
_diffrn_reflns_limit_l_max     23
_diffrn_standards_number     ?
_diffrn_standards_interval_count     ?
_diffrn_standards_interval_time     ?
_diffrn_standards_decay_%     ?
_refine_special_details
;
Refinement of <i>F</i>^2^ against ALL reflections. The weighted <i>R</i>-factor
<i>wR</i> and goodness of fit <i>S</i> are based on <i>F</i>^2^, conventional
<i>R</i>-factors <i>R</i> are based on <i>F</i>, with <i>F</i> set to zero for
negative <i>F</i>^2^. The threshold expression of <i>F</i>^2^ >
\s(<i>F</i>^2^) is used only for calculating <i>R</i>-factors(gt) <i>etc</i>.
and is not relevant to the choice of reflections for refinement.
<i>R</i>-factors based on <i>F</i>^2^ are statistically about twice as large
as those based on <i>F</i>, and <i>R</i>- factors based on ALL data will be
even larger.
;
_reflns_number_total     2677
_reflns_number_gt     1804
_reflns_threshold_expression     I>2\s(I)
_refine_ls_structure_factor_coef     Fsqd
_refine_ls_matrix_type     full
_refine_ls_R_factor_all     0.0878
_refine_ls_R_factor_gt     0.0565
_refine_ls_wR_factor_gt     0.1443
_refine_ls_wR_factor_ref     0.1679
_refine_ls_goodness_of_fit_ref     1.043
_refine_ls_restrained_S_all     1.043
_refine_ls_number_reflns     2677
_refine_ls_number_parameters     149
_refine_ls_number_restraints     0
_refine_ls_hydrogen_treatment     mixed
_refine_ls_weighting_scheme     calc
_refine_ls_weighting_details
         'calc w=1/[\s^2^(Fo^2^)+(0.0928P)^2^+0.1735P] where P=(Fo^2^+2Fc^2^)/3'
_atom_sites_solution_hydrogens     geom
_atom_sites_solution_primary     direct
_atom_sites_solution_secondary     difmap
_refine_ls_shift/su_max     0.000
_refine_ls_shift/su_mean     0.000
_refine_diff_density_max     0.216
_refine_diff_density_min     -0.294
_refine_ls_extinction_method     'SHELXL97 (Sheldrick, 2008)'
_refine_ls_extinction_coef     0.59(3)
_refine_ls_extinction_expression
                                  'Fc^*^=kFc[1+0.001xFc^2^\l^3^/sin(2\q)]^-1/4^'
loop_
    _atom_type_symbol
    _atom_type_description
    _atom_type_scat_dispersion_real
    _atom_type_scat_dispersion_imag
    _atom_type_scat_source
    'C' 'C' 0.0033 0.0016
                         'International Tables Vol C Tables 4.2.6.8 and 6.1.1.4'
    'H' 'H' 0.0000 0.0000
                         'International Tables Vol C Tables 4.2.6.8 and 6.1.1.4'
    'N' 'N' 0.0061 0.0033
                         'International Tables Vol C Tables 4.2.6.8 and 6.1.1.4'
    'O' 'O' 0.0106 0.0060
                         'International Tables Vol C Tables 4.2.6.8 and 6.1.1.4'
_computing_data_collection     'SMART (Bruker, 2003)'
_computing_cell_refinement     'SAINT (Bruker, 2003)'
_computing_data_reduction     'SAINT (Bruker, 2003)'
_computing_structure_solution     'SHELXS97 (Sheldrick, 2008)'
_computing_structure_refinement     'SHELXL97 (Sheldrick, 2008)'
_computing_molecular_graphics     'SHELXTL (Sheldrick, 2008)'
_computing_publication_material     'SHELXTL (Sheldrick, 2008)'
loop_
    _atom_site_type_symbol
    _atom_site_label
    _atom_site_fract_x
    _atom_site_fract_y
    _atom_site_fract_z
    _atom_site_U_iso_or_equiv
    _atom_site_adp_type
    _atom_site_calc_flag
    _atom_site_refinement_flags
    _atom_site_occupancy
    _atom_site_disorder_assembly
    _atom_site_disorder_group
    C C1 0.1770(3) 0.81042(19) 0.40216(9) 0.0475(4) Uani d . 1 . .
    C C2 0.2054(2) 0.70697(18) 0.34696(8) 0.0435(4) Uani d . 1 . .
    C C3 0.3911(3) 0.6882(2) 0.32850(10) 0.0618(6) Uani d . 1 . .
    H H3A 0.4999 0.7372 0.3523 0.074 Uiso calc R 1 . .
    C C4 0.4170(3) 0.5976(3) 0.27512(12) 0.0728(7) Uani d . 1 . .
    H H4A 0.5423 0.5872 0.2632 0.087 Uiso calc R 1 . .
    C C5 0.2577(3) 0.5225(2) 0.23940(10) 0.0571(5) Uani d . 1 . .
    C C6 0.0722(3) 0.5367(2) 0.25849(10) 0.0558(5) Uani d . 1 . .
    H H6A -0.0351 0.4843 0.2359 0.067 Uiso calc R 1 . .
    C C7 0.0470(2) 0.6290(2) 0.31113(9) 0.0513(5) Uani d . 1 . .
    H H7A -0.0785 0.6393 0.3229 0.062 Uiso calc R 1 . .
    O O1 0.00062(19) 0.84869(15) 0.40644(6) 0.0606(4) Uani d . 1 . .
    O O2 0.3246(2) 0.85859(16) 0.44198(7) 0.0667(5) Uani d . 1 . .
    O O3 0.2922(2) 0.4377(2) 0.18682(9) 0.0863(6) Uani d . 1 . .
    H H3B 0.1865 0.4187 0.1622 0.129 Uiso calc R 1 . .
    C C8 0.7450(4) 0.6075(3) 0.50722(16) 0.0949(9) Uani d . 1 . .
    H H8A 0.6109 0.6040 0.4832 0.142 Uiso calc R 1 . .
    H H8B 0.7693 0.5259 0.5372 0.142 Uiso calc R 1 . .
    H H8C 0.8352 0.6053 0.4749 0.142 Uiso calc R 1 . .
    C C9 0.6313(5) 0.7601(4) 0.59955(17) 0.1178(12) Uani d . 1 . .
    H H9A 0.6486 0.8522 0.6218 0.177 Uiso calc R 1 . .
    H H9B 0.6563 0.6850 0.6331 0.177 Uiso calc R 1 . .
    H H9C 0.4977 0.7520 0.5754 0.177 Uiso calc R 1 . .
    C C10 0.9911(4) 0.7600(3) 0.58411(13) 0.0806(7) Uani d . 1 . .
    H H10A 1.0103 0.8519 0.6065 0.121 Uiso calc R 1 . .
    H H10B 1.0772 0.7522 0.5507 0.121 Uiso calc R 1 . .
    H H10C 1.0213 0.6845 0.6173 0.121 Uiso calc R 1 . .
    C C11 0.7764(3) 0.7461(2) 0.54907(11) 0.0632(6) Uani d . 1 . .
    N N1 0.7346(2) 0.86993(18) 0.49897(8) 0.0483(4) Uani d . 1 . .
    H H1 0.734(3) 0.958(2) 0.5202(10) 0.058 Uiso d . 1 . .
    H H2 0.815(3) 0.869(2) 0.4690(12) 0.058 Uiso d . 1 . .
    H H3 0.608(3) 0.859(2) 0.4718(10) 0.058 Uiso d . 1 . .
loop_
    _atom_site_aniso_label
    _atom_site_aniso_U_11
    _atom_site_aniso_U_22
    _atom_site_aniso_U_33
    _atom_site_aniso_U_12
    _atom_site_aniso_U_13
    _atom_site_aniso_U_23
    C1 0.0461(10) 0.0530(10) 0.0442(8) 0.0012(8) 0.0095(7) 0.0012(7)
    C2 0.0394(9) 0.0475(9) 0.0439(8) -0.0014(7) 0.0077(7) 0.0004(7)
    C3 0.0401(10) 0.0804(13) 0.0662(11) -0.0155(9) 0.0120(8) -0.0224(10)
    C4 0.0406(10) 0.1022(17) 0.0781(14) -0.0061(10) 0.0176(9) -0.0322(12)
    C5 0.0449(10) 0.0678(12) 0.0576(10) 0.0055(8) 0.0055(8) -0.0158(9)
    C6 0.0394(9) 0.0673(12) 0.0583(10) -0.0050(8) 0.0008(7) -0.0132(9)
    C7 0.0356(8) 0.0661(11) 0.0523(9) -0.0023(8) 0.0070(7) -0.0036(8)
    O1 0.0513(8) 0.0813(10) 0.0505(7) 0.0161(7) 0.0122(6) -0.0023(6)
    O2 0.0521(8) 0.0788(10) 0.0674(9) -0.0015(7) 0.0051(6) -0.0267(7)
    O3 0.0537(8) 0.1141(13) 0.0890(11) 0.0104(8) 0.0058(7) -0.0525(10)
    C8 0.0918(18) 0.0576(14) 0.127(2) -0.0112(12) -0.0065(16) 0.0126(14)
    C9 0.098(2) 0.161(3) 0.107(2) 0.013(2) 0.0542(18) 0.056(2)
    C10 0.0671(14) 0.0876(16) 0.0802(15) 0.0001(12) -0.0078(12) 0.0154(13)
    C11 0.0545(11) 0.0673(12) 0.0678(12) -0.0024(10) 0.0105(9) 0.0151(10)
    N1 0.0421(8) 0.0528(9) 0.0510(8) -0.0009(7) 0.0108(7) -0.0036(7)
_geom_special_details
;
All e.s.d.'s (except the e.s.d. in the dihedral angle between two l.s. planes)
are estimated using the full covariance matrix. The cell e.s.d.'s are taken
into account individually in the estimation of e.s.d.'s in distances, angles
and torsion angles; correlations between e.s.d.'s in cell parameters are only
used when they are defined by crystal symmetry. An approximate (isotropic)
treatment of cell e.s.d.'s is used for estimating e.s.d.'s involving l.s.
planes.
;
loop_
    _geom_bond_atom_site_label_1
    _geom_bond_atom_site_label_2
    _geom_bond_site_symmetry_2
    _geom_bond_distance
    _geom_bond_publ_flag
    C1 O2 . 1.255(2) ?
    C1 O1 . 1.272(2) ?
    C1 C2 . 1.493(2) ?
    C2 C3 . 1.388(2) ?
    C2 C7 . 1.394(2) ?
    C3 C4 . 1.386(3) ?
    C3 H3A . 0.9300 ?
    C4 C5 . 1.384(3) ?
    C4 H4A . 0.9300 ?
    C5 O3 . 1.358(2) ?
    C5 C6 . 1.388(3) ?
    C6 C7 . 1.383(3) ?
    C6 H6A . 0.9300 ?
    C7 H7A . 0.9300 ?
    O3 H3B . 0.8200 ?
    C8 C11 . 1.527(3) ?
    C8 H8A . 0.9600 ?
    C8 H8B . 0.9600 ?
    C8 H8C . 0.9600 ?
    C9 C11 . 1.527(3) ?
    C9 H9A . 0.9600 ?
    C9 H9B . 0.9600 ?
    C9 H9C . 0.9600 ?
    C10 C11 . 1.520(3) ?
    C10 H10A . 0.9600 ?
    C10 H10B . 0.9600 ?
    C10 H10C . 0.9600 ?
    C11 N1 . 1.515(2) ?
    N1 H1 . 0.92(2) ?
    N1 H2 . 0.87(2) ?
    N1 H3 . 0.94(2) ?
loop_
    _geom_angle_atom_site_label_1
    _geom_angle_atom_site_label_2
    _geom_angle_atom_site_label_3
    _geom_angle_site_symmetry_1
    _geom_angle_site_symmetry_3
    _geom_angle
    _geom_angle_publ_flag
    O2 C1 O1 . . 121.95(16) ?
    O2 C1 C2 . . 120.11(16) ?
    O1 C1 C2 . . 117.93(15) ?
    C3 C2 C7 . . 117.80(15) ?
    C3 C2 C1 . . 120.66(15) ?
    C7 C2 C1 . . 121.53(15) ?
    C4 C3 C2 . . 121.05(17) ?
    C4 C3 H3A . . 119.5 ?
    C2 C3 H3A . . 119.5 ?
    C5 C4 C3 . . 120.47(18) ?
    C5 C4 H4A . . 119.8 ?
    C3 C4 H4A . . 119.8 ?
    O3 C5 C4 . . 117.57(17) ?
    O3 C5 C6 . . 123.22(17) ?
    C4 C5 C6 . . 119.21(17) ?
    C7 C6 C5 . . 119.93(16) ?
    C7 C6 H6A . . 120.0 ?
    C5 C6 H6A . . 120.0 ?
    C6 C7 C2 . . 121.50(16) ?
    C6 C7 H7A . . 119.3 ?
    C2 C7 H7A . . 119.3 ?
    C5 O3 H3B . . 109.5 ?
    C11 C8 H8A . . 109.5 ?
    C11 C8 H8B . . 109.5 ?
    H8A C8 H8B . . 109.5 ?
    C11 C8 H8C . . 109.5 ?
    H8A C8 H8C . . 109.5 ?
    H8B C8 H8C . . 109.5 ?
    C11 C9 H9A . . 109.5 ?
    C11 C9 H9B . . 109.5 ?
    H9A C9 H9B . . 109.5 ?
    C11 C9 H9C . . 109.5 ?
    H9A C9 H9C . . 109.5 ?
    H9B C9 H9C . . 109.5 ?
    C11 C10 H10A . . 109.5 ?
    C11 C10 H10B . . 109.5 ?
    H10A C10 H10B . . 109.5 ?
    C11 C10 H10C . . 109.5 ?
    H10A C10 H10C . . 109.5 ?
    H10B C10 H10C . . 109.5 ?
    N1 C11 C10 . . 107.33(16) ?
    N1 C11 C8 . . 106.78(18) ?
    C10 C11 C8 . . 110.92(19) ?
    N1 C11 C9 . . 107.08(19) ?
    C10 C11 C9 . . 112.0(2) ?
    C8 C11 C9 . . 112.4(2) ?
    C11 N1 H1 . . 113.0(13) ?
    C11 N1 H2 . . 111.4(13) ?
    H1 N1 H2 . . 111.9(19) ?
    C11 N1 H3 . . 110.4(12) ?
    H1 N1 H3 . . 106.4(18) ?
    H2 N1 H3 . . 103.3(18) ?
loop_
    _geom_hbond_atom_site_label_D
    _geom_hbond_atom_site_label_H
    _geom_hbond_atom_site_label_A
    _geom_hbond_site_symmetry_A
    _geom_hbond_distance_DH
    _geom_hbond_distance_HA
    _geom_hbond_distance_DA
    _geom_hbond_angle_DHA
    O3 H3B O1 2_545 0.82 1.83 2.621(2) 163
    N1 H1 O2 3_676 0.92(2) 1.93(2) 2.835(2) 168.2(18)
    N1 H3 O2 . 0.94(2) 1.93(2) 2.842(2) 162.2(18)
    N1 H2 O1 1_655 0.87(2) 1.92(3) 2.796(2) 174.7(19)
