# Supplementary material for: 2-Methyl­propan-2-aminium 4-hy­droxy­benzoate
Source: Acta Crystallogr Sect E Struct Rep Online. 2010 Jun 18;66(Pt 7):o1706. doi: 10.1107/S1600536810022592 (PMC3006923; doi:10.1107/S1600536810022592)
Supplement: Supplementary file 2 [file e-66-o1706-Isup2.hkl]

# 
# h,k,l, Fc-squared, Fo-squared, sigma(Fo-squared) and status flag 
# 
data_I
_shelx_title ' B in P2(1)/c' 
_shelx_refln_list_code          4 
_shelx_F_calc_maximum       84.90 
_exptl_crystal_F_000       456.00 
_reflns_d_resolution_high  0.7840 
 
loop_ 
 _symmetry_equiv_pos_as_xyz 
 'x, y, z' 
 '-x, y+1/2, -z+1/2' 
 '-x, -y, -z' 
 'x, -y-1/2, z-1/2' 
 
_cell_length_a     6.8300 
_cell_length_b     9.2790 
_cell_length_c    19.8310 
_cell_angle_alpha  90.000 
_cell_angle_beta   99.580 
_cell_angle_gamma  90.000 
 
_shelx_F_squared_multiplier     1.000 
 
loop_ 
 _refln_index_h 
 _refln_index_k 
 _refln_index_l 
 _refln_F_squared_calc 
 _refln_F_squared_meas 
 _refln_F_squared_sigma 
 _refln_observed_status 
   1   0   0     1331.57     1746.46      7.14 o 
   2   0   0     1917.76     2308.38     11.06 o 
   3   0   0     3611.98     4772.06     20.45 o 
   4   0   0     1241.48     1523.89     11.31 o 
   5   0   0      244.96      238.18      4.97 o 
   6   0   0       26.46       26.12      1.58 o 
   7   0   0        5.98        3.56      2.37 o 
   8   0   0        1.46        1.31      2.31 o 
   1   1   0       51.75       45.35      0.95 o 
   2   1   0      124.54      126.84      2.14 o 
   3   1   0     1021.35     1326.29      9.11 o 
   4   1   0       45.97       56.24      1.82 o 
   5   1   0       76.82       80.97      2.51 o 
   6   1   0       72.17       79.35      2.27 o 
   7   1   0       42.64       43.81      2.10 o 
   8   1   0        1.14        3.07      2.22 o 
   0   2   0     2872.70     2801.00     10.17 o 
   1   2   0       78.55       79.24      1.44 o 
   2   2   0      181.06      200.94      2.84 o 
   3   2   0        4.52        7.65      0.65 o 
   4   2   0        4.98        4.59      0.77 o 
   5   2   0      641.45      654.38      8.28 o 
   6   2   0      140.13      144.07      3.83 o 
   7   2   0       12.24       10.98      1.58 o 
   8   2   0        3.31        1.19      2.35 o 
   1   3   0      390.26      357.36      3.54 o 
   2   3   0       16.30       17.46      0.69 o 
   3   3   0     1012.14     1195.23      9.27 o 
   4   3   0       30.86       46.58      1.38 o 
   5   3   0       20.37       19.99      1.28 o 
   6   3   0       49.86       45.03      1.98 o 
   7   3   0        3.17        2.97      2.16 o 
   8   3   0        0.18        1.68      2.20 o 
   0   4   0      571.35      589.33      4.95 o 
   1   4   0       17.57       19.26      0.65 o 
   2   4   0        5.18        8.44      0.69 o 
   3   4   0      374.77      415.73      5.61 o 
   4   4   0       10.90        9.34      0.95 o 
   5   4   0       13.31       11.96      1.18 o 
   6   4   0        0.62        2.53      1.19 o 
   7   4   0       41.02       38.17      2.12 o 
   8   4   0        1.13       -1.82      1.84 o 
   1   5   0      157.03      154.79      2.80 o 
   2   5   0      145.31      147.87      3.12 o 
   3   5   0        1.76        1.88      1.17 o 
   4   5   0        6.21        7.91      0.99 o 
   5   5   0       29.97       30.95      1.50 o 
   6   5   0       10.36        9.82      1.44 o 
   7   5   0       25.64       19.21      1.89 o 
   0   6   0        6.57        6.62      0.69 o 
   1   6   0       47.15       39.40      1.10 o 
   2   6   0       13.70       13.93      0.91 o 
   3   6   0       16.05       15.47      1.07 o 
   4   6   0        4.36        3.46      1.07 o 
   5   6   0        0.29       -1.42      1.42 o 
   6   6   0        7.65        7.37      1.58 o 
   7   6   0        0.12       -1.27      1.84 o 
   1   7   0      363.81      390.02      5.46 o 
   2   7   0       16.53       17.54      1.07 o 
   3   7   0       63.60       55.68      1.78 o 
   4   7   0       11.37       12.46      1.28 o 
   5   7   0        9.86        9.94      1.40 o 
   6   7   0        4.22        6.11      1.48 o 
   0   8   0       78.56       81.85      2.44 o 
   1   8   0        9.06       11.48      0.99 o 
   2   8   0        0.81        1.05      1.33 o 
   3   8   0       49.40       50.09      1.81 o 
   4   8   0       53.38       59.27      2.16 o 
   5   8   0        4.70        5.68      1.50 o 
   6   8   0        4.33        5.16      1.56 o 
   1   9   0       19.38       17.32      1.22 o 
   2   9   0        0.03       -1.58      1.58 o 
   3   9   0       11.08       11.12      1.36 o 
   4   9   0       59.64       61.88      2.41 o 
   5   9   0        2.37        2.71      2.27 o 
   0  10   0        0.57        1.52      1.74 o 
   1  10   0        5.50        6.23      1.19 o 
   2  10   0       12.64       11.52      1.36 o 
   3  10   0       25.02       26.21      1.81 o 
   4  10   0        3.24        2.31      2.29 o 
   1  11   0        9.51        8.20      1.40 o 
   2  11   0        4.87        7.93      1.40 o 
   3  11   0        0.00       -1.94      1.94 o 
  -8   1   1       18.74       18.45      2.03 o 
  -7   1   1        0.92       -1.56      1.56 o 
  -6   1   1       45.22       49.76      1.94 o 
  -5   1   1      148.98      147.62      4.06 o 
  -4   1   1      370.76      427.47      5.76 o 
  -3   1   1      614.66      761.48      6.70 o 
  -2   1   1      385.68      438.23      4.12 o 
  -1   1   1     4301.07     4978.34     16.43 o 
   0   1   1     1403.70     1303.38     54.30 o 
   1   1   1     3261.70     3322.49     11.85 o 
   2   1   1       67.51       61.92      1.52 o 
   3   1   1      312.73      371.86      4.52 o 
   4   1   1        6.93        6.34      0.75 o 
   5   1   1      429.32      463.14      6.84 o 
   6   1   1       24.99       20.93      1.58 o 
   7   1   1       50.98       51.34      2.10 o 
   8   1   1        7.03        9.13      1.60 o 
  -8   2   1        1.11        3.70      2.31 o 
  -7   2   1       85.29       77.72      2.52 o 
  -6   2   1      127.47      129.81      3.68 o 
  -5   2   1      353.51      361.40      6.18 o 
  -4   2   1      129.23      166.72      3.67 o 
  -3   2   1       46.97       59.44      1.60 o 
  -2   2   1      744.42      972.74      6.87 o 
  -1   2   1      137.89      188.00      2.33 o 
   0   2   1      590.81      576.41     61.67 o 
   1   2   1        5.80        2.51      0.28 o 
   2   2   1      624.09      629.87      5.30 o 
   3   2   1       75.43       77.68      2.23 o 
   4   2   1       41.44       50.27      1.41 o 
   5   2   1        6.61        9.84      1.11 o 
   6   2   1      161.30      180.82      5.11 o 
   7   2   1        0.45        0.63      2.04 o 
   8   2   1       21.46       22.26      2.03 o 
  -8   3   1        5.54        6.64      1.60 o 
  -7   3   1       12.25       11.95      1.56 o 
  -6   3   1      235.44      231.03      5.94 o 
  -5   3   1        0.12       -1.15      1.15 o 
  -4   3   1       14.83       13.21      0.95 o 
  -3   3   1      808.40      963.36      8.35 o 
  -2   3   1       56.81       56.29      1.42 o 
  -1   3   1       12.12        7.03      0.47 o 
   0   3   1     1363.13     1454.67     76.48 o 
   1   3   1      847.65      826.68      5.60 o 
   2   3   1       13.30       16.10      0.69 o 
   3   3   1        6.62        4.23      0.73 o 
   4   3   1      269.57      272.97      4.82 o 
   5   3   1        0.04       -0.34      1.17 o 
   6   3   1        0.15        0.87      1.70 o 
   7   3   1       16.69       16.09      1.56 o 
   8   3   1        0.79       -1.05      1.90 o 
  -8   4   1        0.63        2.37      2.43 o 
  -7   4   1       15.60       13.66      1.74 o 
  -6   4   1       24.78       19.99      1.56 o 
  -5   4   1       25.47       24.98      1.42 o 
  -4   4   1        9.93        8.00      0.91 o 
  -3   4   1       34.94       33.10      1.14 o 
  -2   4   1      240.75      268.99      4.02 o 
  -1   4   1      271.61      244.70      3.27 o 
   0   4   1        0.16        0.92      0.33 o 
   1   4   1       91.65      110.02      2.14 o 
   2   4   1      176.76      188.01      3.23 o 
   3   4   1        2.47        3.72      0.73 o 
   4   4   1        2.01        2.93      0.83 o 
   5   4   1       12.51       12.99      1.20 o 
   6   4   1        5.96        6.37      1.25 o 
   7   4   1        5.66        8.96      1.48 o 
   8   4   1        1.90        0.47      2.61 o 
  -7   5   1        3.83        3.40      2.49 o 
  -6   5   1       22.31       23.35      1.72 o 
  -5   5   1        2.08        0.93      1.74 o 
  -4   5   1        0.05        1.11      1.27 o 
  -3   5   1       57.57       72.01      2.15 o 
  -2   5   1       19.42       23.24      0.98 o 
  -1   5   1      160.22      147.03      2.80 o 
   0   5   1        0.25        0.28      0.56 o 
   1   5   1        1.16       -0.83      0.83 o 
   2   5   1       19.87       21.56      0.91 o 
   3   5   1        5.05        7.97      0.83 o 
   4   5   1        0.04        0.59      1.35 o 
   5   5   1        0.69        0.20      1.58 o 
   6   5   1        0.44        2.83      1.17 o 
   7   5   1       13.62       17.14      1.66 o 
  -7   6   1        2.00        1.05      2.53 o 
  -6   6   1        0.17        0.12      2.10 o 
  -5   6   1        0.94        1.66      1.74 o 
  -4   6   1       24.43       22.88      1.36 o 
  -3   6   1        4.39        3.04      0.89 o 
  -2   6   1      112.92      120.62      3.11 o 
  -1   6   1       25.76       28.13      0.96 o 
   0   6   1       89.41       93.84      1.80 o 
   1   6   1        9.53       11.06      0.71 o 
   2   6   1        8.56        8.53      0.81 o 
   3   6   1        0.12       -0.65      1.05 o 
   4   6   1        3.67        5.10      1.01 o 
   5   6   1       14.27       14.08      1.32 o 
   6   6   1        7.74        7.31      1.46 o 
   7   6   1       13.54       13.33      1.76 o 
  -6   7   1        0.10       -1.80      1.80 o 
  -5   7   1        8.93        9.33      1.46 o 
  -4   7   1       24.70       27.73      1.56 o 
  -3   7   1       42.58       46.22      1.65 o 
  -2   7   1        1.77       -1.21      1.21 o 
  -1   7   1       41.03       38.61      1.28 o 
   0   7   1      168.16      152.19      2.51 o 
   1   7   1       17.68       16.33      0.99 o 
   2   7   1       83.14       82.33      2.28 o 
   3   7   1        5.94        7.33      0.99 o 
   4   7   1        5.90        5.89      1.11 o 
   5   7   1        0.50        1.66      1.62 o 
   6   7   1        0.13        0.40      2.02 o 
  -6   8   1       12.60       11.08      1.78 o 
  -5   8   1        3.78        1.72      2.27 o 
  -4   8   1        0.00       -1.70      1.70 o 
  -3   8   1        3.39        1.40      1.90 o 
  -2   8   1        0.11       -0.08      1.23 o 
  -1   8   1        6.19        4.80      0.93 o 
   0   8   1        2.94        3.32      1.36 o 
   1   8   1        2.52        0.08      1.40 o 
   2   8   1        6.02        4.82      1.01 o 
   3   8   1        0.80        0.00      1.52 o 
   4   8   1        0.52        2.99      1.86 o 
   5   8   1       37.06       31.77      1.97 o 
   6   8   1        5.77        3.42      2.61 o 
  -5   9   1        0.96        2.16      2.41 o 
  -4   9   1       13.14       12.84      1.72 o 
  -3   9   1        0.85        0.04      1.19 o 
  -2   9   1        9.73        9.37      1.21 o 
  -1   9   1        0.01       -1.35      1.35 o 
   0   9   1       19.98       21.30      0.97 o 
   1   9   1        9.07       10.14      1.11 o 
   2   9   1        0.74        0.91      1.62 o 
   3   9   1        2.51        0.42      1.96 o 
   4   9   1        0.59        1.46      2.08 o 
   5   9   1        1.33        1.96      2.20 o 
  -4  10   1        1.30       -2.04      2.04 o 
  -3  10   1        1.21        3.48      1.29 o 
  -2  10   1        0.75       -1.21      1.78 o 
  -1  10   1       24.59       26.58      1.52 o 
   0  10   1       22.50       21.71      1.41 o 
   1  10   1        3.55        6.88      1.21 o 
   2  10   1        5.57        7.32      1.32 o 
   3  10   1        1.78       -0.65      2.02 o 
   4  10   1        5.39        6.86      1.50 o 
  -3  11   1        5.79        8.78      1.48 o 
  -2  11   1        1.67        1.92      1.21 o 
  -1  11   1        0.09        1.80      1.17 o 
   0  11   1        5.03        7.15      1.14 o 
   1  11   1        2.81        0.44      2.12 o 
   2  11   1       10.86       10.10      1.56 o 
   3  11   1        4.71        4.92      1.52 o 
  -8   0   2       25.10       26.94      2.05 o 
  -7   0   2        4.06        4.39      1.38 o 
  -6   0   2       16.03       16.20      1.38 o 
  -5   0   2       42.23       40.43      1.51 o 
  -4   0   2      746.99      929.70      8.49 o 
  -3   0   2      115.98      122.58      2.61 o 
  -2   0   2     1160.27     1362.11      7.96 o 
  -1   0   2     5318.12     5377.65     16.60 o 
   0   0   2      337.35      256.03      8.91 o 
   1   0   2     6217.53     5878.44     17.99 o 
   2   0   2     2721.99     3220.47     13.82 o 
   3   0   2      368.53      426.17      4.92 o 
   4   0   2       12.82       16.73      0.97 o 
   5   0   2        0.05        0.32      1.48 o 
   6   0   2      748.91      774.84     10.32 o 
   7   0   2       33.92       31.96      1.93 o 
   8   0   2       16.84       17.30      1.78 o 
  -8   1   2       30.72       33.01      2.03 o 
  -7   1   2       46.78       44.76      2.08 o 
  -6   1   2       11.11        9.70      1.28 o 
  -5   1   2       84.65       70.25      2.08 o 
  -4   1   2      111.50      102.05      2.91 o 
  -3   1   2        0.22       -0.06      0.53 o 
  -2   1   2       54.70       59.26      1.51 o 
  -1   1   2     1673.34     1831.05      8.29 o 
   0   1   2     3075.53     2355.15     25.36 o 
   1   1   2     3631.68     3394.26     12.29 o 
   2   1   2       77.87       74.39      1.67 o 
   3   1   2       10.64       17.87      0.79 o 
   4   1   2       67.23       76.62      2.08 o 
   5   1   2      487.87      577.57      7.54 o 
   6   1   2      146.57      135.26      3.63 o 
   7   1   2       32.11       32.97      1.85 o 
   8   1   2        1.07        1.64      2.26 o 
  -8   2   2        0.31        0.89      2.22 o 
  -7   2   2        0.13       -1.01      1.52 o 
  -6   2   2      113.43      113.45      3.44 o 
  -5   2   2        0.01       -0.81      1.13 o 
  -4   2   2      343.51      410.52      5.77 o 
  -3   2   2      543.14      662.19      6.50 o 
  -2   2   2       31.06       43.75      1.15 o 
  -1   2   2     1969.81     2336.36     10.96 o 
   0   2   2     5894.85     4912.25    108.84 o 
   1   2   2     6686.19     6037.31     19.76 o 
   2   2   2      244.01      274.61      3.35 o 
   3   2   2        3.64        2.25      0.59 o 
   4   2   2       29.32       33.61      1.20 o 
   5   2   2       33.15       38.62      1.49 o 
   6   2   2        2.55        2.51      1.96 o 
   7   2   2        2.94        1.78      2.02 o 
   8   2   2        0.54        2.10      2.30 o 
  -8   3   2        9.98        9.21      1.62 o 
  -7   3   2       37.56       34.24      1.93 o 
  -6   3   2        2.07        3.32      1.27 o 
  -5   3   2      168.38      181.38      4.70 o 
  -4   3   2       43.30       40.34      1.33 o 
  -3   3   2      378.79      417.70      5.34 o 
  -2   3   2        2.70        4.76      0.53 o 
  -1   3   2        1.86        1.70      0.40 o 
   0   3   2     2379.39     2457.28    224.79 o 
   1   3   2      306.41      264.96      3.00 o 
   2   3   2      323.37      342.85      4.03 o 
   3   3   2     1095.42     1339.74      9.74 o 
   4   3   2       52.59       47.98      1.45 o 
   5   3   2       75.85       69.22      1.93 o 
   6   3   2        0.00       -0.32      1.35 o 
   7   3   2        0.09       -0.61      1.70 o 
   8   3   2        8.47       10.10      1.74 o 
  -8   4   2        0.00        0.79      2.41 o 
  -7   4   2        2.69        0.95      2.29 o 
  -6   4   2        1.62       -0.77      1.68 o 
  -5   4   2      125.36      133.09      3.37 o 
  -4   4   2        3.64        1.36      1.42 o 
  -3   4   2       19.93       19.59      1.04 o 
  -2   4   2      480.59      522.32      5.88 o 
  -1   4   2        3.86        7.35      0.57 o 
   0   4   2      709.21      775.61     83.67 o 
   1   4   2       27.71       34.88      1.04 o 
   2   4   2     1090.33     1169.33      8.42 o 
   3   4   2      191.91      201.57      3.82 o 
   4   4   2      302.68      325.25      5.51 o 
   5   4   2       71.48       70.59      2.21 o 
   6   4   2       14.66       12.87      1.46 o 
   7   4   2        9.93       10.41      1.54 o 
  -7   5   2        2.07        0.42      2.22 o 
  -6   5   2       44.59       48.35      2.14 o 
  -5   5   2       50.03       44.50      1.86 o 
  -4   5   2       22.15       18.03      1.22 o 
  -3   5   2      246.36      262.37      4.92 o 
  -2   5   2      239.90      252.02      4.32 o 
  -1   5   2      401.98      418.57      4.91 o 
   0   5   2      915.51     1011.62     71.18 o 
   1   5   2       78.11       66.87      1.90 o 
   2   5   2       65.80       53.75      1.60 o 
   3   5   2       94.62       96.30      2.89 o 
   4   5   2       17.18       15.19      1.12 o 
   5   5   2       86.95       81.56      2.48 o 
   6   5   2        0.97        0.36      1.98 o 
   7   5   2        0.00        1.27      2.20 o 
  -7   6   2        3.68        5.22      1.58 o 
  -6   6   2       18.77       20.31      1.74 o 
  -5   6   2        0.23       -1.42      1.42 o 
  -4   6   2       13.94       14.96      1.22 o 
  -3   6   2       14.95       14.36      1.16 o 
  -2   6   2       19.82       18.42      1.12 o 
  -1   6   2      110.33       99.46      2.59 o 
   0   6   2        4.16        7.98      1.38 o 
   1   6   2        0.81        0.81      0.93 o 
   2   6   2        3.80        3.26      0.73 o 
   3   6   2        8.27        7.69      0.95 o 
   4   6   2       12.09       12.54      1.13 o 
   5   6   2       20.60       24.60      1.52 o 
   6   6   2        5.22        3.22      2.25 o 
   7   6   2        8.91        7.81      1.74 o 
  -7   7   2        0.34        2.26      2.35 o 
  -6   7   2        2.95        3.22      1.50 o 
  -5   7   2       38.02       39.59      2.03 o 
  -4   7   2        5.96        6.11      1.30 o 
  -3   7   2       33.96       31.73      1.53 o 
  -2   7   2       20.98       19.51      1.18 o 
  -1   7   2       94.15       82.04      2.14 o 
   0   7   2      163.83      172.60      5.21 o 
   1   7   2       15.70       15.64      0.93 o 
   2   7   2        0.16        0.85      1.05 o 
   3   7   2       25.25       23.09      1.26 o 
   4   7   2       14.75       12.77      1.28 o 
   5   7   2       18.85       17.21      1.50 o 
   6   7   2        2.74        5.60      1.38 o 
  -6   8   2        0.49        2.75      2.53 o 
  -5   8   2       14.94       13.21      1.76 o 
  -4   8   2       12.25       12.96      1.58 o 
  -3   8   2       10.16       12.66      1.38 o 
  -2   8   2       33.53       33.88      1.44 o 
  -1   8   2        6.28        6.34      0.91 o 
   0   8   2      117.09      135.16      2.67 o 
   1   8   2        7.27        7.71      0.97 o 
   2   8   2       81.73       76.62      2.19 o 
   3   8   2       10.54       10.88      1.22 o 
   4   8   2       98.64       95.14      2.61 o 
   5   8   2        4.74        3.20      2.29 o 
   6   8   2        3.84        1.78      2.41 o 
  -5   9   2       58.75       56.35      2.61 o 
  -4   9   2        3.32        1.94      2.22 o 
  -3   9   2       63.31       66.86      2.27 o 
  -2   9   2        1.40       -0.08      1.54 o 
  -1   9   2       17.67       20.48      1.20 o 
   0   9   2       16.46       17.66      1.29 o 
   1   9   2       32.72       33.25      1.52 o 
   2   9   2       69.21       72.59      2.25 o 
   3   9   2        3.73        5.38      1.07 o 
   4   9   2        6.11        9.25      1.42 o 
   5   9   2        0.51        1.94      2.02 o 
  -4  10   2        3.92        2.39      1.56 o 
  -3  10   2        0.02       -0.65      1.76 o 
  -2  10   2        0.21        1.27      1.62 o 
  -1  10   2        1.08        3.11      0.97 o 
   0  10   2        5.51        5.55      0.87 o 
   1  10   2       14.14       12.07      1.34 o 
   2  10   2        3.90        4.15      1.25 o 
   3  10   2        1.93        1.76      1.96 o 
   4  10   2        7.34        7.93      1.50 o 
  -3  11   2        0.46       -2.06      2.06 o 
  -2  11   2        1.34        2.08      1.17 o 
  -1  11   2        5.83        7.39      1.29 o 
   0  11   2        6.66        3.78      1.64 o 
   1  11   2       17.45       20.25      1.58 o 
   2  11   2        4.47        4.53      1.27 o 
  -8   1   3        8.48       13.72      1.60 o 
  -7   1   3        8.44        9.33      1.46 o 
  -6   1   3       17.42       17.44      1.44 o 
  -5   1   3        3.69        3.78      0.97 o 
  -4   1   3      402.72      521.86      6.37 o 
  -3   1   3       21.52       27.24      0.90 o 
  -2   1   3      957.49     1198.12      7.53 o 
  -1   1   3     3246.59     3112.78     11.95 o 
   0   1   3       95.39       70.33      0.99 o 
   1   1   3     2978.50     2767.95     10.91 o 
   2   1   3      178.89      177.44      2.62 o 
   3   1   3       19.12       23.06      0.89 o 
   4   1   3       39.21       34.30      1.20 o 
   5   1   3      153.97      165.89      4.33 o 
   6   1   3       13.46       10.42      1.56 o 
   7   1   3        4.99        5.85      1.38 o 
   8   1   3        0.35        2.26      1.31 o 
  -8   2   3        0.58       -0.12      1.80 o 
  -7   2   3       33.90       30.54      1.93 o 
  -6   2   3       93.52       98.12      2.81 o 
  -5   2   3       92.15       94.03      2.76 o 
  -4   2   3       82.00       79.20      2.19 o 
  -3   2   3      920.03     1196.12      9.10 o 
  -2   2   3        1.43        2.83      0.42 o 
  -1   2   3     2790.32     3087.24     12.91 o 
   0   2   3     6521.52     5093.26     68.96 o 
   1   2   3      438.92      462.30      3.71 o 
   2   2   3      814.50      920.05      6.56 o 
   3   2   3       63.23       67.44      1.73 o 
   4   2   3        6.81        8.69      0.83 o 
   5   2   3       18.78       17.61      1.26 o 
   6   2   3        6.33        2.95      1.90 o 
   7   2   3        1.13        3.01      1.25 o 
   8   2   3        8.45       12.33      1.66 o 
  -8   3   3        3.42        3.03      2.25 o 
  -7   3   3       43.29       34.71      2.10 o 
  -6   3   3       27.30       29.49      1.75 o 
  -5   3   3      120.11      117.59      3.12 o 
  -4   3   3       14.34       15.35      1.01 o 
  -3   3   3       38.77       46.08      1.37 o 
  -2   3   3       28.83       35.84      1.08 o 
  -1   3   3      288.24      326.68      3.81 o 
   0   3   3     2513.99     2306.86     98.05 o 
   1   3   3        5.20        2.35      0.36 o 
   2   3   3      545.62      605.09      5.51 o 
   3   3   3      221.27      269.97      4.20 o 
   4   3   3        0.05       -0.28      0.91 o 
   5   3   3       77.62       73.47      2.26 o 
   6   3   3        5.78        7.16      1.23 o 
   7   3   3       21.86       23.44      1.81 o 
   8   3   3        0.71        1.56      2.45 o 
  -8   4   3        1.73        2.85      2.43 o 
  -7   4   3        2.16        1.50      2.24 o 
  -6   4   3      296.30      294.89      6.84 o 
  -5   4   3        0.32        0.87      1.64 o 
  -4   4   3       21.39       26.69      1.24 o 
  -3   4   3      104.54      117.47      3.21 o 
  -2   4   3       47.54       41.19      1.27 o 
  -1   4   3       20.38       23.62      0.92 o 
   0   4   3       59.35       50.97      4.30 o 
   1   4   3       70.11       65.14      1.76 o 
   2   4   3        7.51        6.81      0.65 o 
   3   4   3        8.64        6.99      0.79 o 
   4   4   3       43.69       45.68      1.49 o 
   5   4   3       30.18       33.92      1.59 o 
   6   4   3        2.96        3.05      1.19 o 
   7   4   3        9.67        8.28      1.60 o 
  -7   5   3        2.17        1.90      1.48 o 
  -6   5   3        0.06        1.54      1.37 o 
  -5   5   3       32.23       34.72      1.75 o 
  -4   5   3        2.39       -1.09      1.09 o 
  -3   5   3        5.46        5.81      0.99 o 
  -2   5   3      292.08      340.18      5.19 o 
  -1   5   3       66.72       71.16      1.95 o 
   0   5   3       51.61       66.53      9.72 o 
   1   5   3        0.14        1.09      0.79 o 
   2   5   3        0.01       -0.30      0.83 o 
   3   5   3       54.80       56.28      1.68 o 
   4   5   3        8.30        9.19      1.01 o 
   5   5   3        4.79        2.61      2.06 o 
   6   5   3        0.34       -0.67      1.33 o 
   7   5   3       10.28       10.04      1.62 o 
  -7   6   3       18.74       17.61      1.95 o 
  -6   6   3       10.93        9.68      1.62 o 
  -5   6   3        5.38        0.69      1.94 o 
  -4   6   3       27.99       32.81      1.63 o 
  -3   6   3      276.72      302.35      5.73 o 
  -2   6   3       56.45       64.60      1.88 o 
  -1   6   3      178.04      161.68      3.43 o 
   0   6   3       32.99       27.27      3.22 o 
   1   6   3       53.31       43.21      1.29 o 
   2   6   3        2.06        0.99      1.09 o 
   3   6   3       17.90       15.21      1.10 o 
   4   6   3        2.32        1.72      1.46 o 
   5   6   3        3.14        3.07      1.19 o 
   6   6   3       16.22       12.48      1.60 o 
   7   6   3        0.43       -0.83      1.96 o 
  -7   7   3        2.43        1.48      2.67 o 
  -6   7   3        3.91        4.47      1.54 o 
  -5   7   3       40.78       39.10      2.14 o 
  -4   7   3        0.05        1.44      1.92 o 
  -3   7   3       58.73       66.43      1.98 o 
  -2   7   3        5.31        7.18      0.93 o 
  -1   7   3        4.44        5.58      0.79 o 
   0   7   3       59.58       56.85      3.99 o 
   1   7   3       15.14       13.14      0.93 o 
   2   7   3       22.77       21.28      1.10 o 
   3   7   3       12.25       12.99      1.09 o 
   4   7   3       32.12       29.75      1.54 o 
   5   7   3       15.67       15.04      1.48 o 
   6   7   3        0.23       -1.82      1.82 o 
  -6   8   3        0.62        1.40      2.47 o 
  -5   8   3        7.06        6.80      1.62 o 
  -4   8   3       53.20       52.81      2.22 o 
  -3   8   3      100.30       97.70      2.88 o 
  -2   8   3        0.25       -1.40      1.40 o 
  -1   8   3        0.00        2.14      1.29 o 
   0   8   3      100.61      113.89      8.33 o 
   1   8   3      152.93      149.01      3.86 o 
   2   8   3        3.42        4.29      1.01 o 
   3   8   3        0.84        1.98      1.66 o 
   4   8   3        0.26       -0.95      1.62 o 
   5   8   3        0.78        0.12      2.04 o 
   6   8   3        3.30       -1.21      2.02 o 
  -5   9   3        0.30        2.83      2.55 o 
  -4   9   3        0.71       -1.03      1.60 o 
  -3   9   3        1.45        2.24      1.98 o 
  -2   9   3        0.84        0.51      1.64 o 
  -1   9   3        7.09        6.46      1.05 o 
   0   9   3        3.86        1.45      1.88 o 
   1   9   3        0.47        2.00      1.58 o 
   2   9   3        3.25        1.50      1.76 o 
   3   9   3        0.67        0.75      1.84 o 
   4   9   3        0.96        1.92      1.27 o 
   5   9   3        0.34        0.69      2.14 o 
  -4  10   3        0.64        0.59      2.16 o 
  -3  10   3        8.58       10.75      1.50 o 
  -2  10   3        1.59        2.29      1.66 o 
  -1  10   3        0.44        0.51      1.60 o 
   0  10   3        5.02        7.18      0.90 o 
   1  10   3        0.09        0.69      1.74 o 
   2  10   3       11.44       12.72      1.40 o 
   3  10   3        0.53        2.16      1.25 o 
   4  10   3        0.15        0.00      1.90 o 
  -3  11   3        1.18       -2.12      2.12 o 
  -2  11   3        1.33       -1.15      1.92 o 
  -1  11   3        2.71        3.18      2.12 o 
   0  11   3        5.64        7.31      1.03 o 
   1  11   3        1.09        1.78      1.23 o 
   2  11   3        3.89        2.02      2.14 o 
  -8   0   4        9.50       11.88      1.68 o 
  -7   0   4        5.35        3.16      2.14 o 
  -6   0   4      137.72      143.26      3.54 o 
  -5   0   4      149.40      163.14      4.11 o 
  -4   0   4       24.17       26.87      1.08 o 
  -3   0   4     1760.30     2263.34     12.67 o 
  -2   0   4      787.36      824.03      5.93 o 
  -1   0   4     6527.08     5056.50     17.03 o 
   0   0   4      674.04      489.30     16.79 o 
   1   0   4      895.41      843.21      5.10 o 
   2   0   4     3217.11     3579.11     15.29 o 
   3   0   4     1669.09     2049.29     12.08 o 
   4   0   4      523.11      541.74      6.54 o 
   5   0   4      575.70      617.92      7.94 o 
   6   0   4      869.17      967.35     11.60 o 
   7   0   4       14.91       13.01      1.58 o 
   8   0   4        2.47        0.75      2.31 o 
  -8   1   4        0.43        4.43      1.40 o 
  -7   1   4       20.52       22.39      1.58 o 
  -6   1   4       96.62       95.07      3.15 o 
  -5   1   4      212.77      216.74      4.77 o 
  -4   1   4       63.06       86.63      2.18 o 
  -3   1   4     1016.81     1428.56      9.68 o 
  -2   1   4      732.46      807.99      5.99 o 
  -1   1   4     1530.68     1314.14      6.80 o 
   0   1   4     3805.40     2853.40     41.83 o 
   1   1   4     1424.09     1277.36      6.76 o 
   2   1   4      166.58      196.26      2.81 o 
   3   1   4      597.01      649.85      6.32 o 
   4   1   4      230.85      254.37      4.55 o 
   5   1   4       40.90       33.50      1.53 o 
   6   1   4      117.76      127.16      3.61 o 
   7   1   4        6.64        4.59      1.42 o 
   8   1   4        0.60       -0.83      1.78 o 
  -8   2   4        4.88        4.79      1.66 o 
  -7   2   4        0.07        1.25      1.94 o 
  -6   2   4        0.13        1.05      1.98 o 
  -5   2   4       46.48       44.04      1.61 o 
  -4   2   4        0.29        0.83      1.15 o 
  -3   2   4      149.16      158.88      3.23 o 
  -2   2   4      121.91      141.62      2.54 o 
  -1   2   4      138.31      151.07      2.15 o 
   0   2   4     7207.87     5434.51    111.02 o 
   1   2   4      408.68      409.61      3.60 o 
   2   2   4       41.49       45.00      1.21 o 
   3   2   4        0.21        1.03      0.59 o 
   4   2   4       96.48       96.71      2.83 o 
   5   2   4       42.76       49.93      1.69 o 
   6   2   4       19.83       20.26      1.42 o 
   7   2   4        8.06        4.86      1.40 o 
   8   2   4        1.13        1.23      2.28 o 
  -8   3   4        7.53        6.84      1.70 o 
  -7   3   4       11.07        8.63      1.48 o 
  -6   3   4       64.59       69.53      2.25 o 
  -5   3   4      113.08      106.03      2.97 o 
  -4   3   4       47.57       55.05      1.74 o 
  -3   3   4      153.95      156.25      3.37 o 
  -2   3   4      143.83      158.54      2.94 o 
  -1   3   4        2.97        1.52      0.47 o 
   0   3   4      299.30      299.68      2.66 o 
   1   3   4       43.24       41.75      1.07 o 
   2   3   4      114.49      130.37      2.55 o 
   3   3   4       54.83       53.75      1.66 o 
   4   3   4       88.77       86.14      2.35 o 
   5   3   4       78.67       64.55      1.82 o 
   6   3   4        0.21        0.77      1.74 o 
   7   3   4       14.52       14.89      1.74 o 
  -8   4   4        3.98       -0.95      2.04 o 
  -7   4   4        0.77       -1.62      1.62 o 
  -6   4   4       10.75       11.26      1.64 o 
  -5   4   4       72.73       75.41      2.40 o 
  -4   4   4       39.53       36.71      1.43 o 
  -3   4   4       14.98       21.85      1.08 o 
  -2   4   4      113.73      126.13      3.00 o 
  -1   4   4      371.57      396.64      4.60 o 
   0   4   4      337.95      329.70     19.41 o 
   1   4   4      456.95      437.67      4.54 o 
   2   4   4      454.87      443.47      5.04 o 
   3   4   4       16.80       19.48      0.95 o 
   4   4   4       28.97       27.47      1.28 o 
   5   4   4       50.59       50.03      1.75 o 
   6   4   4       25.62       22.92      1.62 o 
   7   4   4        8.44       12.06      1.52 o 
  -7   5   4       13.89       12.72      1.68 o 
  -6   5   4       50.34       46.68      2.10 o 
  -5   5   4       20.53       19.58      1.56 o 
  -4   5   4        0.58       -0.65      1.15 o 
  -3   5   4      160.38      158.17      4.08 o 
  -2   5   4       93.80      100.36      2.50 o 
  -1   5   4      218.84      271.09      4.40 o 
   0   5   4     1345.48     1464.84    114.80 o 
   1   5   4      267.36      262.58      3.79 o 
   2   5   4       66.62       69.03      1.81 o 
   3   5   4      116.41      115.29      3.21 o 
   4   5   4      120.61      127.44      3.74 o 
   5   5   4       46.25       42.21      1.71 o 
   6   5   4       20.97       19.85      1.58 o 
   7   5   4        0.56       -1.96      1.96 o 
  -7   6   4        9.46        9.31      1.80 o 
  -6   6   4        1.49        2.83      2.43 o 
  -5   6   4        1.74        0.59      2.26 o 
  -4   6   4        0.04        1.44      1.80 o 
  -3   6   4        0.02        0.55      1.62 o 
  -2   6   4        3.27        1.88      1.66 o 
  -1   6   4        9.98       15.52      1.09 o 
   0   6   4       44.87       49.26      5.15 o 
   1   6   4       31.10       33.08      1.04 o 
   2   6   4        3.11        4.49      0.75 o 
   3   6   4       11.99        7.90      1.03 o 
   4   6   4        0.29        0.00      1.23 o 
   5   6   4       65.69       59.47      2.06 o 
   6   6   4        7.51        4.78      1.46 o 
   7   6   4        0.29       -0.14      1.15 o 
  -7   7   4        2.25        3.03      1.74 o 
  -6   7   4        1.20       -1.17      1.78 o 
  -5   7   4       93.08      105.22      3.24 o 
  -4   7   4      172.83      179.96      4.43 o 
  -3   7   4       49.11       47.90      1.92 o 
  -2   7   4        7.48        5.87      1.11 o 
  -1   7   4      199.68      202.03      4.20 o 
   0   7   4       74.89       78.53      8.96 o 
   1   7   4        0.47       -0.65      1.09 o 
   2   7   4        0.57        0.47      0.79 o 
   3   7   4       28.75       27.77      1.34 o 
   4   7   4        8.72        7.03      1.15 o 
   5   7   4        9.63        6.11      1.40 o 
   6   7   4        6.04        4.73      1.38 o 
  -6   8   4       13.20       14.64      1.92 o 
  -5   8   4        3.12        0.97      2.27 o 
  -4   8   4       24.18       29.83      1.95 o 
  -3   8   4        4.31        5.26      1.36 o 
  -2   8   4       39.92       38.69      1.69 o 
  -1   8   4       17.06       18.43      1.12 o 
   0   8   4      106.56      126.49     16.90 o 
   1   8   4        3.02        3.94      0.93 o 
   2   8   4      187.40      194.70      4.69 o 
   3   8   4       14.23       12.75      1.26 o 
   4   8   4        0.83       -0.20      1.62 o 
   5   8   4        0.84        0.00      1.72 o 
  -5   9   4        0.62        0.47      2.53 o 
  -4   9   4        4.96        5.24      1.44 o 
  -3   9   4        8.78        6.78      1.48 o 
  -2   9   4        1.73        0.75      1.88 o 
  -1   9   4        1.65        1.90      1.56 o 
   0   9   4        0.45        1.62      0.85 o 
   1   9   4       66.69       70.50      2.17 o 
   2   9   4       20.98       20.30      1.42 o 
   3   9   4        2.50        3.13      1.13 o 
   4   9   4        0.19        0.24      1.84 o 
   5   9   4        0.10        2.51      1.29 o 
  -4  10   4        0.87        2.26      2.16 o 
  -3  10   4        1.21        0.40      2.26 o 
  -2  10   4        0.04       -1.68      1.68 o 
  -1  10   4        7.94        9.47      1.25 o 
   0  10   4        2.07       -0.22      1.30 o 
   1  10   4       19.06       16.50      1.46 o 
   2  10   4       15.11       14.36      1.40 o 
   3  10   4        9.32       11.19      1.38 o 
   4  10   4        0.94        0.93      2.20 o 
  -3  11   4        0.68        0.59      2.35 o 
  -2  11   4        1.94        2.10      2.06 o 
  -1  11   4        6.14        6.43      1.40 o 
   0  11   4        0.44        0.31      1.37 o 
   1  11   4        2.35        2.08      1.92 o 
   2  11   4        0.15       -1.42      1.92 o 
  -8   1   5        6.10        8.38      1.60 o 
  -7   1   5       11.74       12.58      1.38 o 
  -6   1   5        8.65        8.79      1.32 o 
  -5   1   5       30.14       33.85      1.46 o 
  -4   1   5        4.40       11.96      0.91 o 
  -3   1   5       12.47       11.51      0.85 o 
  -2   1   5      846.68      923.22      6.53 o 
  -1   1   5      608.25      598.52      4.22 o 
   0   1   5      834.86      737.59     17.42 o 
   1   1   5      404.98      377.25      3.40 o 
   2   1   5     2501.04     2651.19     12.81 o 
   3   1   5       49.17       50.62      1.54 o 
   4   1   5       54.26       60.79      1.94 o 
   5   1   5      442.40      465.91      7.07 o 
   6   1   5        5.80        4.57      1.32 o 
   7   1   5       44.02       37.03      2.10 o 
   8   1   5        2.88        5.22      1.50 o 
  -8   2   5       38.87       37.54      2.26 o 
  -7   2   5       23.73       18.63      1.70 o 
  -6   2   5       39.90       39.65      1.77 o 
  -5   2   5       20.50       21.80      1.34 o 
  -4   2   5       58.50       60.77      1.95 o 
  -3   2   5      126.15      127.91      2.89 o 
  -2   2   5       14.26       15.63      0.67 o 
  -1   2   5     1715.46     1577.50      8.32 o 
   0   2   5      724.63      677.22     18.21 o 
   1   2   5     1381.03     1299.58      7.48 o 
   2   2   5      266.06      295.65      3.67 o 
   3   2   5      170.54      203.87      3.59 o 
   4   2   5       18.76       20.54      1.04 o 
   5   2   5       57.83       58.21      1.84 o 
   6   2   5       47.99       48.39      2.00 o 
   7   2   5        0.03        0.79      2.16 o 
   8   2   5       16.66       18.86      1.97 o 
  -8   3   5        4.23        3.68      2.65 o 
  -7   3   5        2.91        4.55      1.33 o 
  -6   3   5      154.67      140.10      3.96 o 
  -5   3   5      198.62      209.86      4.99 o 
  -4   3   5       87.86       83.64      2.35 o 
  -3   3   5      196.83      224.42      4.06 o 
  -2   3   5      163.31      199.16      3.35 o 
  -1   3   5     2567.85     2571.48     12.19 o 
   0   3   5     2568.72     2280.09     23.23 o 
   1   3   5       62.60       70.76      1.77 o 
   2   3   5      196.46      190.31      3.16 o 
   3   3   5      147.06      157.18      3.31 o 
   4   3   5        1.25        2.16      0.75 o 
   5   3   5       54.66       54.11      1.80 o 
   6   3   5        3.20        2.79      1.94 o 
   7   3   5        1.99        2.67      2.22 o 
  -8   4   5        2.63        4.15      1.68 o 
  -7   4   5        2.21        1.23      2.43 o 
  -6   4   5       53.28       51.49      2.16 o 
  -5   4   5       47.68       46.54      1.86 o 
  -4   4   5      107.69      114.01      2.93 o 
  -3   4   5       41.20       44.18      1.35 o 
  -2   4   5      312.44      350.48      4.94 o 
  -1   4   5       55.21       49.64      1.40 o 
   0   4   5     1956.41     1821.32     26.22 o 
   1   4   5        0.25       -0.87      0.87 o 
   2   4   5        1.05        0.51      1.03 o 
   3   4   5        8.28        7.76      0.77 o 
   4   4   5       75.94       82.93      2.52 o 
   5   4   5        0.31       -0.63      1.27 o 
   6   4   5        0.34       -1.21      1.68 o 
   7   4   5        5.81        5.26      1.46 o 
  -7   5   5        0.01        0.87      2.26 o 
  -6   5   5       35.51       27.91      2.01 o 
  -5   5   5        0.20        3.78      1.13 o 
  -4   5   5      109.17      117.84      3.14 o 
  -3   5   5        1.06        0.65      1.44 o 
  -2   5   5      133.33      150.91      3.69 o 
  -1   5   5       30.50       28.28      1.00 o 
   0   5   5       43.38       53.79      1.15 o 
   1   5   5        3.67        0.10      0.95 o 
   2   5   5        9.18       10.88      0.77 o 
   3   5   5       16.70       20.06      1.10 o 
   4   5   5       50.45       45.23      1.57 o 
   5   5   5       13.70       10.37      1.30 o 
   6   5   5        0.32        0.79      1.19 o 
   7   5   5        0.58       -1.90      1.90 o 
  -7   6   5        2.12        2.02      2.51 o 
  -6   6   5        2.10        1.23      2.37 o 
  -5   6   5      257.58      257.72      6.69 o 
  -4   6   5       10.42       13.41      1.40 o 
  -3   6   5      104.72      117.93      3.18 o 
  -2   6   5        0.53        0.08      1.56 o 
  -1   6   5       20.11       20.92      1.00 o 
   0   6   5       87.56       89.83      3.34 o 
   1   6   5       26.39       24.56      0.98 o 
   2   6   5        1.21        0.77      1.07 o 
   3   6   5       93.49       89.78      2.49 o 
   4   6   5       66.13       59.34      1.86 o 
   5   6   5        7.54        7.97      1.28 o 
   6   6   5        0.24        1.56      1.76 o 
  -7   7   5        5.28        5.28      1.78 o 
  -6   7   5        0.85       -0.55      1.74 o 
  -5   7   5        8.83        9.74      1.68 o 
  -4   7   5       51.74       44.47      2.16 o 
  -3   7   5      123.17      136.68      3.72 o 
  -2   7   5       13.67       12.08      1.30 o 
  -1   7   5       11.17        9.28      1.03 o 
   0   7   5        0.06        0.85      0.91 o 
   1   7   5       77.59       73.30      2.11 o 
   2   7   5      110.51      105.90      2.66 o 
   3   7   5        3.80        2.67      1.60 o 
   4   7   5        8.29        8.42      1.19 o 
   5   7   5        0.04        0.46      1.78 o 
   6   7   5       10.37       13.58      1.56 o 
  -6   8   5        2.95        0.32      2.65 o 
  -5   8   5        0.80        3.58      2.20 o 
  -4   8   5       17.20       19.84      1.72 o 
  -3   8   5       18.93       19.69      1.60 o 
  -2   8   5       12.30        5.59      1.32 o 
  -1   8   5       25.24       23.82      1.28 o 
   0   8   5       16.64       17.16      2.33 o 
   1   8   5        3.24        3.90      0.97 o 
   2   8   5       29.13       27.85      1.38 o 
   3   8   5        2.13        2.41      1.56 o 
   4   8   5        0.67       -1.64      1.64 o 
   5   8   5        1.94        1.13      1.25 o 
  -5   9   5        0.74        2.99      2.51 o 
  -4   9   5        0.07       -0.10      1.74 o 
  -3   9   5        3.50        4.55      1.44 o 
  -2   9   5        3.54        4.37      1.21 o 
  -1   9   5        3.75        5.08      1.01 o 
   0   9   5        6.48        6.40      1.52 o 
   1   9   5        0.23       -1.78      1.78 o 
   2   9   5       19.60       20.82      1.44 o 
   3   9   5        0.37        1.40      1.64 o 
   4   9   5        0.03        2.97      1.07 o 
   5   9   5        0.71        0.71      2.10 o 
  -4  10   5        5.87        7.85      1.66 o 
  -3  10   5        1.35       -0.22      1.74 o 
  -2  10   5        1.65        0.87      2.02 o 
  -1  10   5        0.00        1.27      1.05 o 
   0  10   5        0.03        2.12      1.30 o 
   1  10   5        0.01        1.23      1.70 o 
   2  10   5        0.18        0.65      1.82 o 
   3  10   5        0.03        1.92      1.70 o 
  -2  11   5        7.22        7.63      1.44 o 
  -1  11   5        3.53        2.95      2.14 o 
   0  11   5        2.75        5.16      0.97 o 
   1  11   5        1.46        0.89      1.23 o 
   2  11   5       13.63       16.79      1.62 o 
  -8   0   6        0.16        3.01      2.16 o 
  -7   0   6        6.67        7.31      1.34 o 
  -6   0   6      230.86      267.74      5.91 o 
  -5   0   6      303.93      310.23      5.66 o 
  -4   0   6       22.91       27.10      1.08 o 
  -3   0   6     1023.86     1261.17      9.02 o 
  -2   0   6     2629.90     2731.86     12.79 o 
  -1   0   6     1382.30     1238.03      6.82 o 
   0   0   6      554.12      546.87     24.79 o 
   1   0   6     1255.60     1108.46      6.74 o 
   2   0   6     2654.72     2759.86     13.50 o 
   3   0   6        1.25        2.10      0.59 o 
   4   0   6       35.22       32.41      1.22 o 
   5   0   6        3.01        0.18      1.62 o 
   6   0   6       16.61       17.57      1.58 o 
   7   0   6        1.41       -1.62      1.62 o 
   8   0   6        0.02        0.51      1.46 o 
  -8   1   6       12.87       10.84      1.56 o 
  -7   1   6        1.55       -0.47      1.48 o 
  -6   1   6      144.73      124.41      3.56 o 
  -5   1   6      125.55      136.89      3.92 o 
  -4   1   6      489.49      594.46      6.95 o 
  -3   1   6     2455.60     2967.55     15.56 o 
  -2   1   6       42.03       47.22      1.21 o 
  -1   1   6     1939.27     1684.13      8.53 o 
   0   1   6      243.67      209.90      6.49 o 
   1   1   6        4.65        6.99      0.41 o 
   2   1   6      140.16      153.24      2.68 o 
   3   1   6       43.16       65.39      1.76 o 
   4   1   6       18.98       21.17      1.08 o 
   5   1   6       48.30       43.38      1.65 o 
   6   1   6       99.96       90.10      2.79 o 
   7   1   6        3.15        3.98      1.38 o 
  -8   2   6        0.01       -1.80      1.80 o 
  -7   2   6       14.76       11.02      1.52 o 
  -6   2   6       86.33       78.43      2.28 o 
  -5   2   6       33.99       33.28      1.49 o 
  -4   2   6       95.41      110.38      3.14 o 
  -3   2   6        3.31        5.28      0.69 o 
  -2   2   6        2.60        2.14      0.47 o 
  -1   2   6      193.95      166.34      2.43 o 
   0   2   6       96.72       81.32      1.18 o 
   1   2   6        4.29        2.25      0.40 o 
   2   2   6       92.95      124.58      2.49 o 
   3   2   6      489.55      502.00      5.81 o 
   4   2   6        0.15       -0.89      0.99 o 
   5   2   6        0.12       -1.46      1.46 o 
   6   2   6      128.18      132.13      3.71 o 
   7   2   6       42.29       39.74      2.18 o 
  -8   3   6       23.10       19.71      1.95 o 
  -7   3   6       12.39       14.14      1.60 o 
  -6   3   6       13.36       10.48      1.52 o 
  -5   3   6       42.04       39.92      1.65 o 
  -4   3   6        4.92        4.96      0.87 o 
  -3   3   6       63.98       66.68      1.89 o 
  -2   3   6       44.70       33.39      1.00 o 
  -1   3   6     2869.87     2682.88     12.85 o 
   0   3   6     1482.00     1334.36     22.93 o 
   1   3   6     2361.76     2191.84     11.42 o 
   2   3   6      451.18      422.48      4.89 o 
   3   3   6       98.55       90.05      2.69 o 
   4   3   6       80.10       77.90      2.28 o 
   5   3   6       66.25       63.00      1.96 o 
   6   3   6        0.89        3.05      1.98 o 
   7   3   6       11.47        8.46      1.62 o 
  -8   4   6        0.12       -0.24      1.90 o 
  -7   4   6       13.77       11.81      1.70 o 
  -6   4   6      108.58       97.84      2.74 o 
  -5   4   6        9.11       11.32      1.32 o 
  -4   4   6        9.87        8.99      1.05 o 
  -3   4   6       34.27       43.51      1.30 o 
  -2   4   6        5.07        6.11      0.71 o 
  -1   4   6       24.79       28.73      0.90 o 
   0   4   6      583.81      567.56     10.11 o 
   1   4   6      214.41      188.03      3.12 o 
   2   4   6      282.93      289.05      4.25 o 
   3   4   6       33.44       32.64      1.14 o 
   4   4   6      201.34      175.40      4.26 o 
   5   4   6       11.95        9.80      1.13 o 
   6   4   6       58.99       55.45      2.16 o 
   7   4   6        4.03        7.61      1.52 o 
  -7   5   6        8.90        8.87      1.56 o 
  -6   5   6        0.86       -1.72      1.72 o 
  -5   5   6       17.10       19.44      1.66 o 
  -4   5   6       49.86       51.75      1.86 o 
  -3   5   6       40.66       37.78      1.49 o 
  -2   5   6        8.15       10.53      0.91 o 
  -1   5   6       46.07       42.20      1.25 o 
   0   5   6      101.31       96.35      1.76 o 
   1   5   6       23.57       31.02      1.02 o 
   2   5   6      136.24      128.51      3.04 o 
   3   5   6       40.95       43.92      1.43 o 
   4   5   6        7.10        3.40      1.05 o 
   5   5   6       13.30       10.19      1.28 o 
   6   5   6        0.32        0.24      1.82 o 
   7   5   6        3.15       -0.24      2.10 o 
  -7   6   6        5.19        3.30      2.57 o 
  -6   6   6        0.21       -0.59      1.58 o 
  -5   6   6       17.71       16.99      1.78 o 
  -4   6   6      211.38      225.92      5.85 o 
  -3   6   6        0.63       -1.25      1.25 o 
  -2   6   6       88.04       90.51      2.63 o 
  -1   6   6       47.74       44.64      1.41 o 
   0   6   6       22.37       22.49      0.74 o 
   1   6   6       45.72       41.88      1.22 o 
   2   6   6        4.72        5.20      0.81 o 
   3   6   6        3.37        2.61      0.99 o 
   4   6   6       10.82        9.07      1.17 o 
   5   6   6        0.39        0.12      1.72 o 
   6   6   6       10.28        7.19      1.52 o 
  -6   7   6        0.38       -0.97      1.80 o 
  -5   7   6        1.38        0.79      2.35 o 
  -4   7   6        4.96        7.16      1.46 o 
  -3   7   6        1.33        2.04      1.27 o 
  -2   7   6       69.36       73.44      2.15 o 
  -1   7   6        0.03        0.75      1.17 o 
   0   7   6        5.06        6.02      0.64 o 
   1   7   6        0.07        0.63      1.23 o 
   2   7   6       33.60       34.86      1.40 o 
   3   7   6        2.00        2.71      0.99 o 
   4   7   6       10.36        9.64      1.28 o 
   5   7   6        0.58        0.36      1.82 o 
   6   7   6        0.01       -1.29      1.80 o 
  -6   8   6        3.44        4.07      2.67 o 
  -5   8   6       14.35       10.39      1.82 o 
  -4   8   6        1.47        1.86      2.31 o 
  -3   8   6        0.31       -0.26      1.44 o 
  -2   8   6       10.86       10.05      1.42 o 
  -1   8   6       11.99        9.87      1.01 o 
   0   8   6        2.85        1.77      1.20 o 
   1   8   6      101.28      102.58      2.80 o 
   2   8   6        0.07        0.34      1.48 o 
   3   8   6       30.85       30.77      1.60 o 
   4   8   6        3.04       -0.40      1.52 o 
   5   8   6        2.54        2.08      1.92 o 
  -5   9   6        6.69        6.64      1.84 o 
  -4   9   6       20.21       17.82      1.95 o 
  -3   9   6        3.24        3.98      2.49 o 
  -2   9   6       10.86        9.42      1.56 o 
  -1   9   6        9.52       10.89      1.48 o 
   0   9   6        0.58        0.75      1.73 o 
   1   9   6       45.05       44.50      1.71 o 
   2   9   6        2.84        4.31      1.07 o 
   3   9   6        2.39        0.87      1.84 o 
   4   9   6        0.65        2.61      1.84 o 
  -4  10   6        0.55        2.93      2.37 o 
  -3  10   6        0.00        0.61      2.18 o 
  -2  10   6        5.47        2.51      2.39 o 
  -1  10   6       21.90       26.04      1.85 o 
   0  10   6       13.32       16.13      1.07 o 
   1  10   6        0.51       -1.84      1.84 o 
   2  10   6        0.55       -1.29      1.90 o 
   3  10   6       10.14       12.53      1.48 o 
  -2  11   6        3.53        3.72      2.25 o 
  -1  11   6        1.14        0.12      2.08 o 
   0  11   6        0.18        1.01      1.77 o 
   1  11   6        5.45        2.73      2.25 o 
   2  11   6        2.32        3.54      1.33 o 
  -8   1   7        3.45        2.63      2.63 o 
  -7   1   7       20.91       19.55      1.56 o 
  -6   1   7       45.57       48.88      1.85 o 
  -5   1   7        5.10        5.55      0.97 o 
  -4   1   7       37.21       50.35      1.63 o 
  -3   1   7      184.62      187.45      3.40 o 
  -2   1   7      117.88      115.02      2.25 o 
  -1   1   7       16.58       13.13      0.53 o 
   0   1   7      188.93      181.68      3.89 o 
   1   1   7      108.75      100.38      1.95 o 
   2   1   7      238.27      237.10      3.46 o 
   3   1   7        9.75       11.19      0.79 o 
   4   1   7        6.62        8.18      0.83 o 
   5   1   7        4.67        4.94      1.03 o 
   6   1   7       41.98       38.91      1.83 o 
   7   1   7       10.12       10.02      1.48 o 
  -8   2   7        0.17       -1.46      1.74 o 
  -7   2   7        0.27       -1.23      1.56 o 
  -6   2   7       15.93       14.09      1.38 o 
  -5   2   7      108.57       96.44      2.85 o 
  -4   2   7       44.43       40.15      1.37 o 
  -3   2   7      332.78      353.94      4.85 o 
  -2   2   7      561.14      574.27      5.37 o 
  -1   2   7     2697.04     2443.29     11.73 o 
   0   2   7        1.25       -0.42      0.42 o 
   1   2   7       94.39       87.45      1.90 o 
   2   2   7      772.64      749.68      6.43 o 
   3   2   7       80.08      100.63      2.70 o 
   4   2   7        0.06        0.00      1.07 o 
   5   2   7      248.23      268.71      5.67 o 
   6   2   7       16.41       16.50      1.52 o 
   7   2   7        1.09        1.74      1.98 o 
  -8   3   7       14.79       17.58      1.82 o 
  -7   3   7        0.08       -1.27      1.58 o 
  -6   3   7        0.56        1.13      1.78 o 
  -5   3   7        0.32        1.42      1.66 o 
  -4   3   7       18.57       17.70      1.16 o 
  -3   3   7        0.46        2.37      0.67 o 
  -2   3   7      116.99      134.20      2.74 o 
  -1   3   7      127.48      132.38      2.52 o 
   0   3   7      440.75      433.77      7.21 o 
   1   3   7      537.19      490.96      4.93 o 
   2   3   7      207.33      201.91      3.49 o 
   3   3   7       65.99       68.12      1.93 o 
   4   3   7       41.85       41.47      1.45 o 
   5   3   7       93.34       88.11      2.90 o 
   6   3   7      145.88      146.00      4.07 o 
   7   3   7        8.46        8.14      1.52 o 
  -8   4   7        0.88        3.80      1.52 o 
  -7   4   7        4.01        5.91      1.52 o 
  -6   4   7        0.36        2.04      2.14 o 
  -5   4   7       17.62       20.75      1.50 o 
  -4   4   7        1.78        1.21      1.52 o 
  -3   4   7        0.29        2.41      0.79 o 
  -2   4   7       45.82       53.25      1.68 o 
  -1   4   7      773.10      760.36      6.48 o 
   0   4   7     1193.09     1121.71      7.38 o 
   1   4   7      107.53       93.75      2.35 o 
   2   4   7        0.39        2.14      0.69 o 
   3   4   7        2.88        4.15      0.73 o 
   4   4   7       36.45       30.12      1.40 o 
   5   4   7       10.30       10.37      1.22 o 
   6   4   7       13.85       13.61      1.56 o 
   7   4   7        0.02       -1.90      1.90 o 
  -7   5   7        0.00        0.14      2.39 o 
  -6   5   7       27.70       24.53      1.75 o 
  -5   5   7      256.06      258.55      6.34 o 
  -4   5   7      188.93      194.09      5.15 o 
  -3   5   7      103.66      104.51      2.81 o 
  -2   5   7       17.70       18.45      0.99 o 
  -1   5   7        3.80        6.35      0.69 o 
   0   5   7      106.16       96.68      2.01 o 
   1   5   7       25.61       27.37      1.02 o 
   2   5   7        5.10        4.84      0.75 o 
   3   5   7        3.91        3.08      0.87 o 
   4   5   7       64.99       52.86      1.74 o 
   5   5   7        0.04        0.85      1.58 o 
   6   5   7        1.46       -1.72      1.72 o 
   7   5   7        0.05        2.95      2.12 o 
  -7   6   7        0.12       -0.46      1.92 o 
  -6   6   7       38.21       32.97      2.22 o 
  -5   6   7       29.64       31.18      2.01 o 
  -4   6   7      212.72      246.42      6.03 o 
  -3   6   7       80.10       78.36      2.38 o 
  -2   6   7        6.72        6.07      0.91 o 
  -1   6   7       97.09       81.75      2.14 o 
   0   6   7       25.28       27.44      0.80 o 
   1   6   7      149.84      126.64      3.21 o 
   2   6   7      136.67      130.75      3.48 o 
   3   6   7       47.76       45.67      1.61 o 
   4   6   7        0.45       -0.26      1.40 o 
   5   6   7       13.62       11.91      1.36 o 
   6   6   7        1.21        2.53      2.02 o 
  -6   7   7        2.73        3.78      2.57 o 
  -5   7   7        7.10        4.61      1.60 o 
  -4   7   7       31.23       29.89      1.95 o 
  -3   7   7        0.31        2.63      1.70 o 
  -2   7   7       10.84       14.61      1.20 o 
  -1   7   7       41.92       33.70      1.30 o 
   0   7   7       18.38       17.29      0.78 o 
   1   7   7      149.15      147.42      3.74 o 
   2   7   7       77.29       67.44      2.07 o 
   3   7   7       64.60       59.76      1.88 o 
   4   7   7        3.39        4.59      1.11 o 
   5   7   7        1.92       -0.10      1.78 o 
   6   7   7        3.50        4.09      1.46 o 
  -6   8   7        1.43        4.83      1.56 o 
  -5   8   7       19.84       21.92      2.01 o 
  -4   8   7       10.61        9.27      1.64 o 
  -3   8   7        0.77       -1.62      1.62 o 
  -2   8   7        0.03       -0.67      1.52 o 
  -1   8   7       30.14       30.03      1.32 o 
   0   8   7        5.13        6.87      0.75 o 
   1   8   7        5.34        5.99      1.11 o 
   2   8   7       84.61       85.75      2.77 o 
   3   8   7        5.55        7.14      1.07 o 
   4   8   7        0.23        2.18      1.64 o 
   5   8   7        2.78       -0.47      1.92 o 
  -5   9   7        0.32        3.11      2.77 o 
  -4   9   7        1.30        2.12      2.18 o 
  -3   9   7        5.74        6.84      1.58 o 
  -2   9   7       15.10       18.05      1.68 o 
  -1   9   7        0.07        0.00      1.54 o 
   0   9   7        0.00       -1.09      1.09 o 
   1   9   7        2.57        2.27      1.70 o 
   2   9   7        0.03       -0.59      1.56 o 
   3   9   7        0.51        1.78      1.74 o 
   4   9   7        7.35        4.90      1.44 o 
  -4  10   7        0.19        2.53      2.49 o 
  -3  10   7        5.33       -0.45      1.98 o 
  -2  10   7        0.13       -1.68      1.68 o 
  -1  10   7       10.16       10.83      1.54 o 
   0  10   7        9.39        9.97      1.04 o 
   1  10   7        5.47        4.84      1.19 o 
   2  10   7        6.98        6.46      1.36 o 
   3  10   7       10.41       12.37      1.52 o 
  -2  11   7        2.10        2.95      2.63 o 
  -1  11   7        0.01        2.83      1.62 o 
   0  11   7        1.53        0.31      1.64 o 
   1  11   7        1.27       -1.07      2.00 o 
  -8   0   8       50.70       39.11      2.26 o 
  -7   0   8       19.34       14.46      1.62 o 
  -6   0   8      147.27      139.83      3.61 o 
  -5   0   8       25.37       24.93      1.32 o 
  -4   0   8       54.87       70.34      2.11 o 
  -3   0   8       62.06       92.87      2.43 o 
  -2   0   8       64.79       74.27      1.86 o 
  -1   0   8        8.83       12.60      0.51 o 
   0   0   8       43.37       42.46      1.86 o 
   1   0   8       75.46       88.39      1.91 o 
   2   0   8      112.64      101.54      2.38 o 
   3   0   8     1357.04     1523.01     10.92 o 
   4   0   8       25.38       26.90      1.16 o 
   5   0   8        0.92        0.65      1.74 o 
   6   0   8       55.86       49.26      2.04 o 
   7   0   8        7.79        7.93      1.56 o 
  -8   1   8        1.84       -1.90      1.90 o 
  -7   1   8       30.16       27.89      1.79 o 
  -6   1   8        5.09        0.10      1.76 o 
  -5   1   8        0.00        0.08      1.54 o 
  -4   1   8      532.51      569.40      6.95 o 
  -3   1   8        0.37        1.44      0.89 o 
  -2   1   8      242.62      277.13      3.56 o 
  -1   1   8     1286.20     1182.22      7.41 o 
   0   1   8       30.12       28.06      1.72 o 
   1   1   8        1.11        1.70      0.36 o 
   2   1   8      343.02      341.89      4.34 o 
   3   1   8       50.97       59.59      1.80 o 
   4   1   8       20.44       20.91      1.12 o 
   5   1   8        0.11        0.28      1.60 o 
   6   1   8        0.21        2.08      1.11 o 
   7   1   8        5.70        4.01      1.48 o 
  -8   2   8        0.00       -1.35      1.84 o 
  -7   2   8       16.74       15.04      1.52 o 
  -6   2   8        9.46        7.65      1.21 o 
  -5   2   8       84.75       82.40      2.28 o 
  -4   2   8        3.20        5.24      0.85 o 
  -3   2   8        1.26       -0.59      0.83 o 
  -2   2   8       38.15       36.68      1.08 o 
  -1   2   8      275.29      273.76      3.40 o 
   0   2   8      569.05      516.10     11.88 o 
   1   2   8       21.74       17.76      0.67 o 
   2   2   8       11.90        9.53      0.69 o 
   3   2   8        1.09       -0.06      0.95 o 
   4   2   8       21.76       18.98      1.16 o 
   5   2   8        0.16       -0.71      1.44 o 
   6   2   8       58.78       58.70      2.14 o 
   7   2   8        3.19        0.95      2.33 o 
  -8   3   8        1.15        1.56      2.47 o 
  -7   3   8        7.04        8.58      1.40 o 
  -6   3   8        8.16        9.64      1.32 o 
  -5   3   8      125.97      120.72      3.33 o 
  -4   3   8       11.56       12.46      1.05 o 
  -3   3   8        4.13        3.44      0.71 o 
  -2   3   8      438.43      424.35      4.99 o 
  -1   3   8       33.63       23.17      0.84 o 
   0   3   8      525.33      479.42      5.71 o 
   1   3   8       98.08       97.13      2.32 o 
   2   3   8       80.86       71.27      1.81 o 
   3   3   8      297.62      285.23      4.68 o 
   4   3   8        8.14       11.01      1.09 o 
   5   3   8        5.75        5.67      1.21 o 
   6   3   8        4.93        7.89      1.44 o 
   7   3   8        0.26       -2.06      2.06 o 
  -8   4   8       11.55        8.67      1.90 o 
  -7   4   8        5.12        4.05      1.52 o 
  -6   4   8        0.37       -1.62      1.62 o 
  -5   4   8       80.86       72.62      2.26 o 
  -4   4   8        5.30        7.43      1.13 o 
  -3   4   8      149.30      136.42      3.57 o 
  -2   4   8       22.64       21.71      0.94 o 
  -1   4   8        2.50        2.75      0.67 o 
   0   4   8        1.56       -0.68      0.68 o 
   1   4   8       88.41       80.59      2.25 o 
   2   4   8      125.71      107.69      2.85 o 
   3   4   8        6.16        4.86      0.87 o 
   4   4   8      136.55      145.86      4.02 o 
   5   4   8        5.02        0.61      1.82 o 
   6   4   8       13.43       14.79      1.56 o 
   7   4   8       10.84       12.94      1.62 o 
  -7   5   8       11.63       14.76      1.68 o 
  -6   5   8       24.44       26.42      1.83 o 
  -5   5   8      159.44      164.24      4.25 o 
  -4   5   8      387.26      406.87      7.28 o 
  -3   5   8        0.21        1.37      1.50 o 
  -2   5   8       15.35       12.47      0.89 o 
  -1   5   8     1354.39     1358.97      9.82 o 
   0   5   8       95.08       85.08      2.93 o 
   1   5   8      229.17      243.50      4.07 o 
   2   5   8       68.16       63.80      1.99 o 
   3   5   8      130.63      127.45      3.60 o 
   4   5   8       16.68       16.62      1.22 o 
   5   5   8        9.47        8.04      1.26 o 
   6   5   8       13.32       16.18      1.56 o 
  -7   6   8        3.78       -2.06      2.06 o 
  -6   6   8        5.08        1.13      2.75 o 
  -5   6   8        0.75        0.75      2.18 o 
  -4   6   8       24.10       23.61      1.77 o 
  -3   6   8       55.01       62.79      1.92 o 
  -2   6   8       13.81       14.53      1.07 o 
  -1   6   8       16.87        9.68      0.93 o 
   0   6   8       25.38       31.76      1.04 o 
   1   6   8       15.85       15.94      1.03 o 
   2   6   8      134.69      123.82      3.50 o 
   3   6   8       14.85       16.32      1.24 o 
   4   6   8       26.77       26.92      1.48 o 
   5   6   8        0.18       -1.52      1.64 o 
   6   6   8        0.80        1.09      2.18 o 
  -6   7   8       29.92       28.58      2.27 o 
  -5   7   8       10.56       11.26      1.68 o 
  -4   7   8       49.54       49.15      2.24 o 
  -3   7   8        3.06        4.73      1.23 o 
  -2   7   8       11.60       11.51      1.05 o 
  -1   7   8        1.16        3.54      0.81 o 
   0   7   8        4.08        2.53      0.79 o 
   1   7   8      198.60      191.95      4.44 o 
   2   7   8       74.64       71.39      2.13 o 
   3   7   8        7.80        8.24      1.19 o 
   4   7   8       29.43       30.56      1.64 o 
   5   7   8       12.94       15.64      1.56 o 
  -6   8   8        1.89        0.67      2.79 o 
  -5   8   8        0.52       -1.78      1.78 o 
  -4   8   8       10.76        8.63      1.64 o 
  -3   8   8       12.83       12.07      1.54 o 
  -2   8   8       68.31       71.36      2.15 o 
  -1   8   8       35.13       32.49      1.42 o 
   0   8   8        0.45        0.83      1.02 o 
   1   8   8       23.76       25.08      1.32 o 
   2   8   8        5.36        3.80      1.11 o 
   3   8   8        6.57        6.84      1.25 o 
   4   8   8        0.40       -1.17      1.64 o 
   5   8   8        2.59        4.04      1.40 o 
  -5   9   8        1.34        1.01      2.85 o 
  -4   9   8       11.33       12.23      1.76 o 
  -3   9   8        0.41        3.90      1.40 o 
  -2   9   8        0.03       -1.64      1.64 o 
  -1   9   8        7.98        7.49      1.11 o 
   0   9   8        0.00       -0.88      1.91 o 
   1   9   8        0.51       -1.60      1.60 o 
   2   9   8        3.38        5.93      1.09 o 
   3   9   8        2.68        3.96      1.19 o 
   4   9   8        1.22       -1.86      1.86 o 
  -4  10   8        1.26        1.03      2.77 o 
  -3  10   8        0.15       -0.91      1.80 o 
  -2  10   8        6.68        7.75      1.64 o 
  -1  10   8        0.01       -1.74      1.74 o 
   0  10   8        9.50       13.12      1.03 o 
   1  10   8        0.00        0.99      1.80 o 
   2  10   8        4.50        6.94      1.27 o 
   3  10   8        0.02        0.12      1.78 o 
  -2  11   8        0.62       -0.61      1.94 o 
  -1  11   8        0.33        1.58      2.30 o 
   0  11   8        0.84        1.41      1.90 o 
   1  11   8        2.10        4.04      1.29 o 
  -8   1   9        5.39        5.66      1.50 o 
  -7   1   9        6.84        4.98      1.44 o 
  -6   1   9        2.79        3.92      1.15 o 
  -5   1   9       56.47       47.08      1.61 o 
  -4   1   9       25.33       23.24      1.16 o 
  -3   1   9       14.12       14.89      0.81 o 
  -2   1   9       72.91       72.16      2.02 o 
  -1   1   9      521.57      498.28      4.70 o 
   0   1   9        0.02       -9.35     19.54 o 
   1   1   9       40.71       33.92      0.98 o 
   2   1   9       52.84       56.38      1.60 o 
   3   1   9        5.24        1.48      1.13 o 
   4   1   9       97.07       96.01      2.57 o 
   5   1   9        8.29        7.94      1.11 o 
   6   1   9        2.17        2.31      2.08 o 
   7   1   9        7.37        6.86      1.46 o 
  -8   2   9        0.19        2.71      2.37 o 
  -7   2   9        5.30        5.64      1.40 o 
  -6   2   9        3.69        3.05      1.21 o 
  -5   2   9        9.93        8.89      1.15 o 
  -4   2   9      243.66      280.91      4.99 o 
  -3   2   9       20.92       24.51      1.04 o 
  -2   2   9      502.94      520.02      5.37 o 
  -1   2   9      104.10       94.73      2.15 o 
   0   2   9      447.55      424.44      3.97 o 
   1   2   9       13.07       14.10      0.65 o 
   2   2   9       73.35       62.66      1.73 o 
   3   2   9        8.59        6.56      0.77 o 
   4   2   9       17.05       17.12      1.12 o 
   5   2   9        0.68        1.84      1.56 o 
   6   2   9       46.32       41.65      2.02 o 
   7   2   9        3.84        2.79      2.31 o 
  -8   3   9        0.02        2.61      1.48 o 
  -7   3   9        6.05        2.69      2.41 o 
  -6   3   9        4.53        5.60      1.25 o 
  -5   3   9        2.86        2.31      1.11 o 
  -4   3   9       40.16       36.32      1.43 o 
  -3   3   9       71.27       78.84      2.12 o 
  -2   3   9        5.20        3.24      0.59 o 
  -1   3   9      311.71      283.24      3.87 o 
   0   3   9      528.90      506.64      8.65 o 
   1   3   9       49.75       44.75      1.37 o 
   2   3   9       22.45       22.52      0.91 o 
   3   3   9       21.62       23.92      1.14 o 
   4   3   9      121.03      102.83      2.79 o 
   5   3   9      135.89      129.86      3.55 o 
   6   3   9        0.08        1.09      1.96 o 
   7   3   9        2.36       -2.06      2.06 o 
  -8   4   9        0.49        3.26      2.43 o 
  -7   4   9        0.05        0.00      1.60 o 
  -6   4   9        0.01        2.06      2.04 o 
  -5   4   9      124.69      121.72      3.53 o 
  -4   4   9      169.16      174.84      4.65 o 
  -3   4   9      331.24      346.43      5.51 o 
  -2   4   9        1.89        1.60      0.61 o 
  -1   4   9       27.74       22.57      0.96 o 
   0   4   9       29.49       28.73      2.02 o 
   1   4   9       25.93       26.22      0.98 o 
   2   4   9       37.61       40.98      1.22 o 
   3   4   9        0.02        0.42      1.17 o 
   4   4   9       79.31       75.45      2.25 o 
   5   4   9       31.31       34.45      1.69 o 
   6   4   9       62.61       53.68      2.37 o 
  -7   5   9        0.45        1.35      2.37 o 
  -6   5   9        3.94        1.17      2.33 o 
  -5   5   9      169.25      170.97      4.32 o 
  -4   5   9       33.31       36.95      1.61 o 
  -3   5   9       89.84       87.46      2.57 o 
  -2   5   9       15.22       14.32      0.97 o 
  -1   5   9       13.51       19.97      0.99 o 
   0   5   9      279.93      254.42      3.01 o 
   1   5   9      206.37      199.92      3.90 o 
   2   5   9      150.27      152.09      3.66 o 
   3   5   9        0.73        1.90      1.27 o 
   4   5   9        0.54       -1.17      1.40 o 
   5   5   9       17.86       15.71      1.42 o 
   6   5   9        1.58        3.92      1.40 o 
  -7   6   9        2.30        2.89      1.58 o 
  -6   6   9        0.89        0.85      2.28 o 
  -5   6   9        2.99       -0.36      1.60 o 
  -4   6   9       17.23       17.03      1.50 o 
  -3   6   9       23.79       27.45      1.44 o 
  -2   6   9        0.31       -0.06      1.17 o 
  -1   6   9      100.75       93.65      2.33 o 
   0   6   9      113.86      101.52      1.78 o 
   1   6   9      403.22      375.05      5.69 o 
   2   6   9      107.64      110.81      2.84 o 
   3   6   9       85.71       79.79      2.28 o 
   4   6   9        0.16       -0.55      1.42 o 
   5   6   9        7.77        5.44      1.30 o 
   6   6   9        7.38        8.62      1.48 o 
  -6   7   9       47.74       45.28      2.58 o 
  -5   7   9        1.58        2.49      2.41 o 
  -4   7   9       55.49       61.48      2.24 o 
  -3   7   9        0.00       -0.08      1.33 o 
  -2   7   9       10.72        7.31      1.11 o 
  -1   7   9       16.13       17.80      1.14 o 
   0   7   9        2.25       -0.99      0.99 o 
   1   7   9        0.36        0.47      1.44 o 
   2   7   9       75.31       70.39      2.17 o 
   3   7   9        4.34        4.55      1.09 o 
   4   7   9        5.47        2.97      2.02 o 
   5   7   9        0.02       -0.22      1.84 o 
  -6   8   9        0.25       -2.18      2.18 o 
  -5   8   9        0.42        0.77      2.37 o 
  -4   8   9        8.68        8.79      1.74 o 
  -3   8   9        1.99        2.20      1.96 o 
  -2   8   9       24.81       25.41      1.50 o 
  -1   8   9       34.83       35.19      1.50 o 
   0   8   9       13.34       14.27      0.84 o 
   1   8   9        0.04        0.87      1.46 o 
   2   8   9        0.10       -1.29      1.56 o 
   3   8   9       17.01       15.73      1.40 o 
   4   8   9        0.15        1.68      1.84 o 
   5   8   9        0.11        0.83      2.08 o 
  -5   9   9        0.18        1.35      2.71 o 
  -4   9   9        0.06       -1.82      1.82 o 
  -3   9   9        8.45        5.24      1.60 o 
  -2   9   9       10.18        8.50      1.36 o 
  -1   9   9       16.08       15.87      1.32 o 
   0   9   9        0.94       -1.13      1.13 o 
   1   9   9        5.94        6.66      1.07 o 
   2   9   9        0.05        0.75      1.62 o 
   3   9   9       10.17       13.89      1.40 o 
   4   9   9        2.01        2.20      1.33 o 
  -3  10   9        0.15        0.16      2.28 o 
  -2  10   9        1.49        2.99      2.04 o 
  -1  10   9        0.07        1.31      1.78 o 
   0  10   9        0.77        0.84      1.32 o 
   1  10   9        8.54        9.72      1.34 o 
   2  10   9        0.01       -0.93      1.70 o 
  -1  11   9        0.31        1.44      1.33 o 
   0  11   9        0.19       -1.65      1.65 o 
  -8   0  10       12.16       14.22      1.72 o 
  -7   0  10      114.27       98.46      3.19 o 
  -6   0  10      171.36      136.22      3.72 o 
  -5   0  10        3.76        6.31      0.91 o 
  -4   0  10       96.70      102.90      3.01 o 
  -3   0  10      471.97      478.71      5.66 o 
  -2   0  10      214.73      225.10      3.40 o 
  -1   0  10      450.36      388.42      4.28 o 
   0   0  10      284.28      251.82      8.69 o 
   1   0  10      165.14      153.92      2.77 o 
   2   0  10      181.55      201.54      3.56 o 
   3   0  10      121.91      122.17      3.19 o 
   4   0  10       77.90       71.47      2.36 o 
   5   0  10       19.41       24.15      1.42 o 
   6   0  10        0.03        1.44      1.09 o 
   7   0  10       44.12       50.39      2.34 o 
  -8   1  10        0.01       -1.74      1.74 o 
  -7   1  10       23.96       22.20      1.79 o 
  -6   1  10        0.65        0.53      1.84 o 
  -5   1  10        0.00        0.08      1.31 o 
  -4   1  10      119.07      109.34      3.19 o 
  -3   1  10       10.67       13.50      0.81 o 
  -2   1  10      917.51      929.17      7.33 o 
  -1   1  10      561.61      522.04      5.06 o 
   0   1  10      258.69      267.32     10.03 o 
   1   1  10      354.43      345.10      4.26 o 
   2   1  10       83.62       81.83      2.31 o 
   3   1  10      112.28      115.27      3.10 o 
   4   1  10       66.18       58.99      1.74 o 
   5   1  10        1.81        0.10      1.62 o 
   6   1  10        4.83        3.66      1.27 o 
   7   1  10        0.01        2.55      2.06 o 
  -8   2  10        8.84        8.99      1.66 o 
  -7   2  10        4.55        4.86      1.34 o 
  -6   2  10        9.39        9.11      1.30 o 
  -5   2  10        0.00       -0.28      1.17 o 
  -4   2  10        2.59        2.35      0.91 o 
  -3   2  10      279.69      275.80      4.52 o 
  -2   2  10      124.93      123.93      2.71 o 
  -1   2  10      566.80      565.50      5.44 o 
   0   2  10       57.76       47.33      2.51 o 
   1   2  10        5.47        5.16      0.59 o 
   2   2  10      293.97      279.19      4.31 o 
   3   2  10        0.01        0.32      0.71 o 
   4   2  10        5.28        7.61      1.03 o 
   5   2  10        1.31       -1.11      1.50 o 
   6   2  10        2.31        1.68      2.14 o 
   7   2  10        1.66       -0.83      1.96 o 
  -8   3  10        0.95        2.35      2.59 o 
  -7   3  10        3.17        3.40      2.16 o 
  -6   3  10        5.11        3.38      1.25 o 
  -5   3  10        0.57       -0.30      1.37 o 
  -4   3  10      200.72      194.53      4.58 o 
  -3   3  10       40.57       49.10      1.55 o 
  -2   3  10       31.84       32.47      1.02 o 
  -1   3  10      886.95      799.33      6.92 o 
   0   3  10       85.56       90.15      1.66 o 
   1   3  10       94.67       90.92      2.40 o 
   2   3  10        2.35        2.39      0.71 o 
   3   3  10      408.77      395.99      5.96 o 
   4   3  10       15.69       14.72      1.26 o 
   5   3  10       35.93       33.34      1.67 o 
   6   3  10       42.31       45.31      2.09 o 
   7   3  10       11.43       12.35      1.68 o 
  -7   4  10       15.59       13.23      1.78 o 
  -6   4  10       36.93       36.25      1.91 o 
  -5   4  10        1.54        2.83      1.94 o 
  -4   4  10      813.99      839.37      9.95 o 
  -3   4  10        0.70        0.87      0.93 o 
  -2   4  10       34.21       25.73      1.04 o 
  -1   4  10      401.39      350.25      4.75 o 
   0   4  10      604.98      573.11      4.33 o 
   1   4  10      162.61      157.39      3.29 o 
   2   4  10       87.40       80.09      2.16 o 
   3   4  10        7.27        5.71      0.93 o 
   4   4  10       56.94       55.96      1.78 o 
   5   4  10        1.68        1.94      2.06 o 
   6   4  10       31.43       37.00      1.99 o 
  -7   5  10       10.14        9.17      1.64 o 
  -6   5  10        1.51       -0.30      1.62 o 
  -5   5  10       12.23       14.40      1.54 o 
  -4   5  10       11.98       16.19      1.34 o 
  -3   5  10       10.57       12.01      1.09 o 
  -2   5  10       26.24       20.24      1.14 o 
  -1   5  10      149.82      123.53      3.13 o 
   0   5  10       55.29       63.02      1.34 o 
   1   5  10       10.78        6.34      1.05 o 
   2   5  10      355.29      341.49      5.58 o 
   3   5  10      118.41      119.73      3.05 o 
   4   5  10        6.08        8.36      1.09 o 
   5   5  10       19.81       20.92      1.60 o 
   6   5  10        9.22       12.06      1.66 o 
  -7   6  10        3.14        0.16      2.67 o 
  -6   6  10        5.45        5.97      1.54 o 
  -5   6  10       35.98       39.92      2.07 o 
  -4   6  10        0.15       -1.39      1.46 o 
  -3   6  10       30.64       35.08      1.46 o 
  -2   6  10        0.88        2.02      1.27 o 
  -1   6  10      154.75      140.59      3.49 o 
   0   6  10        7.60        7.83      3.93 o 
   1   6  10       14.83       21.41      1.11 o 
   2   6  10       56.27       51.16      1.71 o 
   3   6  10       24.34       21.84      1.38 o 
   4   6  10       16.41       15.73      1.42 o 
   5   6  10        7.91        4.47      1.36 o 
   6   6  10        2.17        0.14      2.53 o 
  -6   7  10        3.02        0.47      2.75 o 
  -5   7  10       43.37       43.56      2.24 o 
  -4   7  10        9.85       10.10      1.46 o 
  -3   7  10       16.03       16.58      1.36 o 
  -2   7  10        1.48        3.24      0.85 o 
  -1   7  10       12.35       10.52      1.05 o 
   0   7  10       35.93       38.85      1.07 o 
   1   7  10        7.91        7.69      1.01 o 
   2   7  10        5.00        5.69      1.05 o 
   3   7  10        2.04        1.68      1.68 o 
   4   7  10        2.35        0.69      1.82 o 
   5   7  10        0.13       -0.59      1.78 o 
  -5   8  10        0.50        1.23      2.63 o 
  -4   8  10       31.89       33.00      2.11 o 
  -3   8  10        7.09       10.30      1.44 o 
  -2   8  10       12.03       10.21      1.26 o 
  -1   8  10       12.15       14.24      1.22 o 
   0   8  10        0.62       -0.71      1.05 o 
   1   8  10        1.56        1.74      1.46 o 
   2   8  10        6.14        8.86      1.13 o 
   3   8  10       12.84       14.00      1.48 o 
   4   8  10        1.24        0.75      1.90 o 
  -5   9  10        4.57        6.09      1.84 o 
  -4   9  10        7.18        9.39      1.80 o 
  -3   9  10        1.63        1.64      2.14 o 
  -2   9  10        5.60        2.61      1.23 o 
  -1   9  10        2.52        1.38      1.80 o 
   0   9  10        0.25        0.69      1.23 o 
   1   9  10        6.46        7.85      1.17 o 
   2   9  10        0.00       -1.60      1.60 o 
   3   9  10        0.24       -1.82      1.82 o 
  -3  10  10        1.48        1.44      1.44 o 
  -2  10  10        1.78        1.60      2.22 o 
  -1  10  10        0.02       -0.89      1.66 o 
   0  10  10        0.68       -0.32      1.59 o 
   1  10  10        1.50        3.64      1.15 o 
   2  10  10        1.62        3.03      1.23 o 
  -8   1  11        0.01       -1.05      1.80 o 
  -7   1  11       64.08       57.51      2.33 o 
  -6   1  11        7.95        6.86      1.19 o 
  -5   1  11        0.86        0.55      1.52 o 
  -4   1  11       76.77       74.64      2.28 o 
  -3   1  11        3.23        4.01      0.65 o 
  -2   1  11       52.31       55.47      1.64 o 
  -1   1  11        0.31       -0.81      0.81 o 
   0   1  11      266.82      255.90      6.76 o 
   1   1  11       21.77       18.11      0.81 o 
   2   1  11       67.93       65.88      1.85 o 
   3   1  11        8.27        9.90      0.83 o 
   4   1  11        0.16        1.94      1.42 o 
   5   1  11       10.13       10.67      1.21 o 
   6   1  11        2.62        4.37      1.19 o 
   7   1  11        0.07        0.44      2.24 o 
  -8   2  11        0.78        0.47      2.43 o 
  -7   2  11        0.77       -1.62      1.62 o 
  -6   2  11        0.31       -1.29      1.52 o 
  -5   2  11        0.25        0.85      1.58 o 
  -4   2  11      165.45      180.05      4.15 o 
  -3   2  11        3.08        1.80      1.11 o 
  -2   2  11       23.67       20.62      0.87 o 
  -1   2  11       69.18       65.15      1.65 o 
   0   2  11       71.29       70.10      1.45 o 
   1   2  11      197.80      184.48      3.32 o 
   2   2  11      119.34      125.67      3.01 o 
   3   2  11      107.57      108.13      3.12 o 
   4   2  11      195.55      174.98      4.60 o 
   5   2  11       36.91       29.48      1.65 o 
   6   2  11       12.64       10.21      1.50 o 
  -8   3  11        9.97       10.91      1.76 o 
  -7   3  11       24.30       24.10      1.91 o 
  -6   3  11        2.85        1.17      1.82 o 
  -5   3  11      198.31      194.12      5.18 o 
  -4   3  11      687.06      675.89      8.57 o 
  -3   3  11       78.56       73.01      2.14 o 
  -2   3  11        2.24        3.66      0.65 o 
  -1   3  11      256.35      226.16      3.75 o 
   0   3  11       49.55       48.34      0.99 o 
   1   3  11       30.11       25.52      1.02 o 
   2   3  11        1.29       -0.24      1.07 o 
   3   3  11        9.19       11.00      1.01 o 
   4   3  11        1.75       -0.24      1.29 o 
   5   3  11        5.63        7.20      1.21 o 
   6   3  11       13.83       12.48      1.62 o 
  -7   4  11        4.54        6.70      1.54 o 
  -6   4  11        1.76        2.87      2.02 o 
  -5   4  11       51.75       49.71      1.96 o 
  -4   4  11        9.25       14.26      1.24 o 
  -3   4  11      339.68      320.92      5.51 o 
  -2   4  11       24.83       26.40      1.10 o 
  -1   4  11       12.26       11.43      0.87 o 
   0   4  11       10.08       10.20      0.55 o 
   1   4  11       27.86       23.95      1.10 o 
   2   4  11       56.85       50.08      1.49 o 
   3   4  11        7.22        9.11      1.03 o 
   4   4  11        1.37       -0.42      1.54 o 
   5   4  11       58.19       59.93      2.10 o 
   6   4  11        9.07        7.65      1.56 o 
  -7   5  11       12.77       13.37      1.78 o 
  -6   5  11        7.67        5.67      1.50 o 
  -5   5  11        0.00        1.37      2.10 o 
  -4   5  11        2.93        2.25      1.72 o 
  -3   5  11        2.20        1.94      1.50 o 
  -2   5  11        7.15        6.42      0.85 o 
  -1   5  11       25.02       23.85      1.08 o 
   0   5  11        3.68        5.93      0.61 o 
   1   5  11      707.60      684.33      7.57 o 
   2   5  11        0.41       -1.37      1.54 o 
   3   5  11       44.86       39.92      1.59 o 
   4   5  11        2.50        1.15      1.07 o 
   5   5  11        5.09        4.53      1.44 o 
   6   5  11       19.53       20.80      1.89 o 
  -7   6  11        0.61       -0.61      2.02 o 
  -6   6  11        2.13       -0.65      1.78 o 
  -5   6  11        3.25        6.07      1.36 o 
  -4   6  11        1.76        2.00      1.19 o 
  -3   6  11        3.06        3.58      1.05 o 
  -2   6  11       14.99       12.73      1.09 o 
  -1   6  11       34.47       31.13      1.26 o 
   0   6  11      100.28       87.38      1.74 o 
   1   6  11        4.32        5.60      0.97 o 
   2   6  11       76.04       75.19      2.21 o 
   3   6  11        0.03       -1.13      1.50 o 
   4   6  11        0.89        0.22      1.74 o 
   5   6  11        0.07       -1.84      1.84 o 
  -6   7  11        4.01        4.35      1.60 o 
  -5   7  11        1.35       -1.88      1.88 o 
  -4   7  11        2.01        0.73      2.00 o 
  -3   7  11        5.07        5.83      1.13 o 
  -2   7  11       17.18       11.52      1.16 o 
  -1   7  11       15.93       16.26      1.16 o 
   0   7  11       12.75        9.21      0.79 o 
   1   7  11        9.80       10.63      1.09 o 
   2   7  11        0.45        0.30      0.99 o 
   3   7  11        0.40       -0.38      1.44 o 
   4   7  11        0.02        0.24      1.74 o 
   5   7  11        1.55        3.09      2.02 o 
  -5   8  11        2.95        0.63      2.53 o 
  -4   8  11        1.50        2.18      2.16 o 
  -3   8  11       16.47       15.59      1.56 o 
  -2   8  11       37.78       36.66      1.69 o 
  -1   8  11       22.37       23.53      1.40 o 
   0   8  11        1.30        0.10      1.24 o 
   1   8  11       24.21       26.01      1.50 o 
   2   8  11        1.74        2.10      1.01 o 
   3   8  11        3.44        5.87      1.17 o 
   4   8  11        1.78        2.04      2.12 o 
  -4   9  11        0.42       -1.92      1.92 o 
  -3   9  11        0.02       -1.74      1.76 o 
  -2   9  11        1.12        2.28      1.82 o 
  -1   9  11        2.99       -0.61      1.80 o 
   0   9  11        0.09        1.22      1.13 o 
   1   9  11        3.70        5.14      1.13 o 
   2   9  11        0.25       -0.32      1.64 o 
   3   9  11        2.88        3.11      2.00 o 
  -3  10  11        0.29       -1.33      2.04 o 
  -2  10  11        1.59       -0.93      1.94 o 
  -1  10  11        1.95        3.94      1.19 o 
   0  10  11        0.04        1.74      1.29 o 
   1  10  11        6.87        5.91      1.38 o 
   2  10  11        0.10        1.13      1.92 o 
  -8   0  12        0.57       -0.12      1.86 o 
  -7   0  12        6.39       11.21      1.54 o 
  -6   0  12       48.75       45.15      1.94 o 
  -5   0  12       48.16       42.76      1.63 o 
  -4   0  12      165.10      196.18      4.26 o 
  -3   0  12       28.31       18.84      0.94 o 
  -2   0  12       51.94       52.73      1.62 o 
  -1   0  12      709.14      684.03      6.29 o 
   0   0  12     1418.12     1370.15     55.75 o 
   1   0  12        6.16        4.64      0.67 o 
   2   0  12      100.60       97.99      2.75 o 
   3   0  12      115.15      110.58      3.22 o 
   4   0  12       38.51       41.62      1.55 o 
   5   0  12       22.71       25.77      1.60 o 
   6   0  12        0.12        1.39      1.78 o 
  -8   1  12        0.14       -0.83      1.78 o 
  -7   1  12        7.51        8.01      1.56 o 
  -6   1  12       52.18       52.51      1.98 o 
  -5   1  12        0.02        0.73      1.50 o 
  -4   1  12        3.48        2.12      1.50 o 
  -3   1  12        0.23        1.56      1.03 o 
  -2   1  12      137.17      128.42      2.90 o 
  -1   1  12      483.04      479.79      5.31 o 
   0   1  12       20.60       20.62      0.70 o 
   1   1  12      134.83      122.58      2.79 o 
   2   1  12        3.82        3.34      0.69 o 
   3   1  12        1.48        2.06      1.25 o 
   4   1  12      117.13      108.71      2.99 o 
   5   1  12       15.64       14.75      1.34 o 
   6   1  12        9.18        8.48      1.38 o 
  -8   2  12        2.68       -2.06      2.06 o 
  -7   2  12        1.35        1.60      2.37 o 
  -6   2  12       29.53       31.06      1.73 o 
  -5   2  12      201.13      180.61      4.87 o 
  -4   2  12       71.18       72.42      2.05 o 
  -3   2  12      107.56      100.60      2.92 o 
  -2   2  12      268.08      269.13      4.24 o 
  -1   2  12        3.15        3.64      0.65 o 
   0   2  12        0.99       -0.35      1.40 o 
   1   2  12        1.46       -0.61      0.93 o 
   2   2  12       45.03       45.82      1.43 o 
   3   2  12      101.34      100.99      2.68 o 
   4   2  12        2.63        1.72      1.62 o 
   5   2  12       22.77       21.71      1.50 o 
   6   2  12        8.92        8.58      1.48 o 
  -7   3  12        1.74        0.55      2.39 o 
  -6   3  12        0.91        0.00      1.46 o 
  -5   3  12       17.81       22.57      1.52 o 
  -4   3  12      156.70      160.66      4.33 o 
  -3   3  12      227.22      229.29      4.48 o 
  -2   3  12        0.22       -0.44      1.11 o 
  -1   3  12       31.79       27.22      1.02 o 
   0   3  12       12.87        9.61      0.53 o 
   1   3  12      220.27      185.99      3.72 o 
   2   3  12        7.36        8.95      0.87 o 
   3   3  12       18.05       16.92      1.16 o 
   4   3  12        0.12       -0.75      1.33 o 
   5   3  12        0.17        1.01      1.78 o 
   6   3  12        1.16       -1.90      1.90 o 
  -7   4  12        1.04        2.63      2.37 o 
  -6   4  12       30.37       35.50      1.95 o 
  -5   4  12       16.74       16.28      1.38 o 
  -4   4  12       26.07       23.58      1.44 o 
  -3   4  12        3.81        5.16      1.01 o 
  -2   4  12      355.34      335.62      5.10 o 
  -1   4  12       36.41       31.47      1.14 o 
   0   4  12        0.04        0.21      0.76 o 
   1   4  12       18.88       14.14      0.97 o 
   2   4  12       59.01       55.00      1.76 o 
   3   4  12        1.58        1.76      1.66 o 
   4   4  12       12.73       11.67      1.26 o 
   5   4  12       22.83       24.97      1.72 o 
   6   4  12        3.54        4.41      1.46 o 
  -7   5  12        0.16       -1.76      1.94 o 
  -6   5  12        2.27        2.02      2.08 o 
  -5   5  12        1.87        3.40      1.23 o 
  -4   5  12       22.58       17.96      1.36 o 
  -3   5  12       34.18       31.71      1.42 o 
  -2   5  12      106.47       97.66      2.58 o 
  -1   5  12        8.48       12.03      0.91 o 
   0   5  12        0.01        1.09      0.77 o 
   1   5  12      271.67      255.11      4.96 o 
   2   5  12      216.64      216.67      4.68 o 
   3   5  12       37.74       37.57      1.59 o 
   4   5  12       12.55       13.49      1.38 o 
   5   5  12       40.25       43.22      2.07 o 
  -6   6  12        3.64        2.77      2.51 o 
  -5   6  12        0.89       -0.97      1.78 o 
  -4   6  12       38.45       37.85      1.79 o 
  -3   6  12        3.24       -1.05      1.50 o 
  -2   6  12       13.86       12.54      1.13 o 
  -1   6  12       14.35       11.23      1.05 o 
   0   6  12       38.69       34.03      1.58 o 
   1   6  12       11.34        9.30      1.07 o 
   2   6  12        2.52        3.60      0.89 o 
   3   6  12       15.33       16.92      1.28 o 
   4   6  12        2.70        4.04      1.21 o 
   5   6  12        8.74        6.44      1.56 o 
  -6   7  12        3.82        1.74      2.85 o 
  -5   7  12        6.13        6.23      1.54 o 
  -4   7  12        4.21        1.46      2.10 o 
  -3   7  12        4.65        2.87      1.86 o 
  -2   7  12        4.33        4.43      1.07 o 
  -1   7  12        0.32        1.42      1.46 o 
   0   7  12       11.62        7.44      0.81 o 
   1   7  12       50.09       51.41      1.75 o 
   2   7  12       10.88       10.57      1.15 o 
   3   7  12        2.13        3.20      1.21 o 
   4   7  12        0.00        0.61      1.80 o 
  -5   8  12       26.18       24.85      2.13 o 
  -4   8  12        0.04       -0.22      1.74 o 
  -3   8  12        9.50        8.99      1.36 o 
  -2   8  12        1.32        3.44      0.93 o 
  -1   8  12        0.17        0.38      1.58 o 
   0   8  12        0.62        1.37      0.88 o 
   1   8  12        1.16        1.42      1.03 o 
   2   8  12        0.10        0.75      1.76 o 
   3   8  12        6.34        7.16      1.40 o 
   4   8  12       21.18       25.48      1.82 o 
  -4   9  12       10.09       15.04      1.74 o 
  -3   9  12        1.08       -1.11      1.94 o 
  -2   9  12        4.46        4.15      1.23 o 
  -1   9  12        0.20       -0.73      1.64 o 
   0   9  12        0.15       -0.15      1.32 o 
   1   9  12       12.71       14.14      1.44 o 
   2   9  12        0.33        2.57      1.76 o 
   3   9  12        1.18        1.80      2.14 o 
  -2  10  12        7.66        8.07      1.44 o 
  -1  10  12        5.51        5.28      1.27 o 
   0  10  12        1.30       -0.23      1.70 o 
   1  10  12        0.00        2.71      1.25 o 
  -8   1  13        6.07        5.52      1.74 o 
  -7   1  13        0.46        1.19      2.16 o 
  -6   1  13        0.49        2.71      1.11 o 
  -5   1  13        2.59        2.55      1.70 o 
  -4   1  13      317.67      292.81      5.35 o 
  -3   1  13        0.10       -1.11      1.11 o 
  -2   1  13       29.99       26.91      1.04 o 
  -1   1  13      358.07      353.49      4.80 o 
   0   1  13        4.09       -1.80      3.84 o 
   1   1  13       28.65       35.27      1.10 o 
   2   1  13        6.97        6.78      0.77 o 
   3   1  13       11.29       10.41      0.99 o 
   4   1  13        7.66        7.96      1.07 o 
   5   1  13        6.86        4.09      1.25 o 
   6   1  13        0.20       -0.34      1.62 o 
  -7   2  13       62.01       52.80      2.35 o 
  -6   2  13       14.48       13.88      1.54 o 
  -5   2  13       39.99       44.29      1.79 o 
  -4   2  13      289.54      287.57      5.45 o 
  -3   2  13        7.41        7.90      0.95 o 
  -2   2  13       23.16       23.06      1.02 o 
  -1   2  13       53.73       51.59      1.60 o 
   0   2  13        0.41        0.20      1.11 o 
   1   2  13      106.98      104.66      2.85 o 
   2   2  13        3.11        1.72      1.21 o 
   3   2  13       27.47       28.10      1.28 o 
   4   2  13        0.97        0.67      1.52 o 
   5   2  13       15.29       17.51      1.48 o 
   6   2  13        2.19        2.26      2.16 o 
  -7   3  13        0.02        2.67      2.12 o 
  -6   3  13        0.12        0.12      1.90 o 
  -5   3  13       51.28       54.66      1.96 o 
  -4   3  13       41.98       41.47      1.57 o 
  -3   3  13      117.32      116.51      3.33 o 
  -2   3  13       27.24       27.43      1.12 o 
  -1   3  13       45.62       37.74      1.16 o 
   0   3  13        0.75        2.01      0.61 o 
   1   3  13       78.13       69.83      2.07 o 
   2   3  13      242.41      240.26      4.71 o 
   3   3  13        2.80        2.51      1.60 o 
   4   3  13        0.03        0.89      1.46 o 
   5   3  13        1.73        3.90      1.11 o 
   6   3  13        1.24       -0.83      1.80 o 
  -7   4  13        1.41        2.81      2.41 o 
  -6   4  13       12.92       14.08      1.54 o 
  -5   4  13        0.03        0.00      1.35 o 
  -4   4  13       25.95       25.51      1.46 o 
  -3   4  13       34.62       33.18      1.40 o 
  -2   4  13        2.73        0.28      1.58 o 
  -1   4  13        1.03        2.85      0.71 o 
   0   4  13        2.44        2.04      0.62 o 
   1   4  13      457.74      463.96      6.13 o 
   2   4  13        0.90        0.16      1.52 o 
   3   4  13      155.50      143.06      4.17 o 
   4   4  13        3.29       -1.68      1.68 o 
   5   4  13        0.98        1.46      1.94 o 
   6   4  13        1.25        0.99      2.22 o 
  -7   5  13        0.10        2.02      2.39 o 
  -6   5  13        2.36        5.04      1.33 o 
  -5   5  13        5.38        6.62      1.29 o 
  -4   5  13        5.77        6.41      1.15 o 
  -3   5  13       12.54       10.25      1.13 o 
  -2   5  13       16.98       15.94      1.12 o 
  -1   5  13       18.27       13.87      1.01 o 
   0   5  13       12.77       11.58      0.69 o 
   1   5  13       13.05       11.37      1.03 o 
   2   5  13       26.35       33.42      1.34 o 
   3   5  13        2.58        4.29      1.03 o 
   4   5  13        0.64        1.19      1.74 o 
   5   5  13        3.59        4.96      1.44 o 
  -6   6  13        6.25        5.89      1.62 o 
  -5   6  13        3.89        5.60      1.36 o 
  -4   6  13        0.28        2.43      1.72 o 
  -3   6  13       28.54       26.00      1.44 o 
  -2   6  13      174.74      148.38      4.16 o 
  -1   6  13        4.97        3.93      0.95 o 
   0   6  13        0.04       -2.88      3.02 o 
   1   6  13        6.45        9.19      1.03 o 
   2   6  13        2.46        2.18      1.50 o 
   3   6  13        0.51       -1.42      1.42 o 
   4   6  13        1.24       -0.95      1.80 o 
   5   6  13        0.85        1.88      2.33 o 
  -6   7  13        1.79       -0.24      2.12 o 
  -5   7  13        0.00        1.13      2.16 o 
  -4   7  13       16.00       19.92      1.58 o 
  -3   7  13        0.02       -0.57      1.48 o 
  -2   7  13       36.14       33.28      1.59 o 
  -1   7  13       35.04       30.41      1.46 o 
   0   7  13       74.09       70.96      1.46 o 
   1   7  13        7.81        8.54      1.21 o 
   2   7  13        8.11        9.19      1.19 o 
   3   7  13        3.72        1.23      2.04 o 
   4   7  13       10.03       12.67      1.50 o 
  -5   8  13        5.16        6.57      1.74 o 
  -4   8  13        3.12        0.81      2.31 o 
  -3   8  13        0.00        2.20      1.84 o 
  -2   8  13       14.84       12.04      1.34 o 
  -1   8  13        5.96        4.80      1.13 o 
   0   8  13        1.29        0.06      1.13 o 
   1   8  13        0.77        2.67      1.64 o 
   2   8  13        0.75       -0.20      1.86 o 
   3   8  13        6.96        9.29      1.40 o 
  -4   9  13        0.36       -1.70      1.98 o 
  -3   9  13        0.26        1.15      2.02 o 
  -2   9  13        0.01       -1.54      1.88 o 
  -1   9  13        0.24       -1.76      1.76 o 
   0   9  13        1.43        2.99      0.97 o 
   1   9  13        0.08        1.13      1.76 o 
   2   9  13        0.14       -1.92      1.92 o 
  -2  10  13        0.56       -0.97      1.84 o 
  -1  10  13        4.62        5.24      1.36 o 
   0  10  13        3.31        4.99      1.68 o 
  -7   0  14       11.82       10.73      1.54 o 
  -6   0  14       17.83       16.20      1.44 o 
  -5   0  14        0.00       -0.95      1.39 o 
  -4   0  14      189.70      217.74      4.75 o 
  -3   0  14      172.37      169.65      3.85 o 
  -2   0  14       74.61       68.63      1.97 o 
  -1   0  14      137.77      131.73      3.04 o 
   0   0  14      132.81      140.45      5.82 o 
   1   0  14       23.46       20.54      1.00 o 
   2   0  14       11.73       11.04      0.89 o 
   3   0  14        6.38        6.27      0.95 o 
   4   0  14        7.84        6.48      1.15 o 
   5   0  14        1.59        0.81      1.94 o 
   6   0  14        2.68       -0.12      1.98 o 
  -7   1  14        0.85        2.83      2.28 o 
  -6   1  14        0.05        1.37      1.74 o 
  -5   1  14       77.90       71.76      2.38 o 
  -4   1  14        1.54        1.07      1.60 o 
  -3   1  14      148.89      155.33      3.64 o 
  -2   1  14       14.06       16.04      0.95 o 
  -1   1  14       10.40        8.17      0.85 o 
   0   1  14       62.86       60.44      1.75 o 
   1   1  14       32.73       33.05      1.18 o 
   2   1  14        0.19       -1.09      1.13 o 
   3   1  14       55.40       53.99      1.71 o 
   4   1  14        3.96        3.34      1.03 o 
   5   1  14       71.81       73.60      2.37 o 
   6   1  14        0.22        2.73      1.96 o 
  -7   2  14        0.25        2.63      2.04 o 
  -6   2  14       15.52       11.81      1.40 o 
  -5   2  14       10.22        8.99      1.32 o 
  -4   2  14      190.61      182.93      4.66 o 
  -3   2  14        4.08        4.51      0.93 o 
  -2   2  14        7.14        7.37      0.85 o 
  -1   2  14        6.02        5.97      0.75 o 
   0   2  14        6.31        6.91      0.79 o 
   1   2  14       51.52       48.97      1.59 o 
   2   2  14        2.99        1.94      0.91 o 
   3   2  14        0.35       -0.55      1.15 o 
   4   2  14        0.01        0.00      1.50 o 
   5   2  14       17.62       17.82      1.50 o 
   6   2  14        0.10        2.77      1.98 o 
  -7   3  14        9.95        8.77      1.68 o 
  -6   3  14       10.10        8.95      1.50 o 
  -5   3  14        6.62        6.80      1.21 o 
  -4   3  14       56.94       54.47      1.82 o 
  -3   3  14       54.09       59.40      1.86 o 
  -2   3  14       95.59       84.78      2.31 o 
  -1   3  14        9.74        9.78      0.89 o 
   0   3  14       48.20       39.79      1.28 o 
   1   3  14       12.36       12.54      0.97 o 
   2   3  14      350.27      337.79      5.88 o 
   3   3  14        0.03       -1.48      1.48 o 
   4   3  14        0.90       -0.93      1.44 o 
   5   3  14       28.71       30.59      1.83 o 
   6   3  14        3.09        4.00      1.50 o 
  -7   4  14       20.55       21.27      1.95 o 
  -6   4  14        2.96        3.01      1.40 o 
  -5   4  14       52.44       51.71      2.04 o 
  -4   4  14       50.46       49.95      1.79 o 
  -3   4  14       75.84       70.64      2.03 o 
  -2   4  14      143.95      147.92      3.69 o 
  -1   4  14       61.56       50.21      1.47 o 
   0   4  14       79.23       73.23      1.51 o 
   1   4  14       38.25       44.05      1.45 o 
   2   4  14      168.50      162.17      4.22 o 
   3   4  14       10.10        8.42      1.21 o 
   4   4  14       13.66       14.42      1.42 o 
   5   4  14        4.31        2.89      2.10 o 
  -6   5  14        2.32       -1.96      1.96 o 
  -5   5  14        3.44        6.13      1.27 o 
  -4   5  14        7.16        6.19      1.19 o 
  -3   5  14       57.01       54.60      1.71 o 
  -2   5  14       50.52       41.54      1.53 o 
  -1   5  14       35.07       26.97      1.22 o 
   0   5  14        3.82        5.84      0.66 o 
   1   5  14       43.54       40.29      1.45 o 
   2   5  14        2.12        0.34      1.50 o 
   3   5  14        1.97        0.89      1.42 o 
   4   5  14        0.75       -0.42      1.88 o 
   5   5  14       16.69       16.35      1.74 o 
  -6   6  14        3.26        5.64      1.44 o 
  -5   6  14        4.44        6.19      1.38 o 
  -4   6  14       18.31       16.83      1.58 o 
  -3   6  14        0.17       -0.34      1.54 o 
  -2   6  14       40.68       43.29      1.65 o 
  -1   6  14        0.82       -0.73      1.48 o 
   0   6  14       27.17       30.66      0.98 o 
   1   6  14        4.11        3.24      1.01 o 
   2   6  14        6.04        8.05      1.13 o 
   3   6  14        0.00        2.04      1.66 o 
   4   6  14       13.76       14.16      1.64 o 
  -5   7  14       11.03       12.21      1.70 o 
  -4   7  14        0.63        1.84      2.08 o 
  -3   7  14        2.86        1.74      1.15 o 
  -2   7  14       12.59       10.70      1.26 o 
  -1   7  14        9.38        9.80      1.19 o 
   0   7  14       14.03       14.78      1.25 o 
   1   7  14       21.81       18.78      1.42 o 
   2   7  14        9.58       12.29      1.21 o 
   3   7  14       13.78       15.21      1.56 o 
   4   7  14        3.34        4.79      1.48 o 
  -4   8  14        0.97        3.03      1.37 o 
  -3   8  14        0.81       -0.53      1.76 o 
  -2   8  14        1.94        2.81      1.11 o 
  -1   8  14       14.55       15.44      1.34 o 
   0   8  14       14.34       13.35      0.96 o 
   1   8  14       30.37       32.97      1.75 o 
   2   8  14        9.30       11.76      1.34 o 
   3   8  14        7.99        7.85      1.56 o 
  -3   9  14        1.22        2.59      2.08 o 
  -2   9  14        0.49       -1.84      1.84 o 
  -1   9  14        0.01        1.01      1.62 o 
   0   9  14        7.16        7.07      0.94 o 
   1   9  14        1.16       -1.62      1.94 o 
   2   9  14        5.02        2.27      2.23 o 
  -7   1  15        0.88        2.20      2.06 o 
  -6   1  15       17.18       15.32      1.54 o 
  -5   1  15       65.09       61.21      2.04 o 
  -4   1  15      134.50      149.26      4.18 o 
  -3   1  15        3.25        4.53      0.91 o 
  -2   1  15       60.88       51.62      1.43 o 
  -1   1  15      118.51      118.54      3.06 o 
   0   1  15        3.92       -4.69      4.69 o 
   1   1  15       13.50       11.07      0.91 o 
   2   1  15        4.27        4.65      0.85 o 
   3   1  15        2.92        2.12      1.62 o 
   4   1  15        1.22       -0.18      1.54 o 
   5   1  15        0.31        0.61      1.94 o 
   6   1  15        1.90        1.98      2.26 o 
  -7   2  15        3.13        3.50      1.52 o 
  -6   2  15        3.46        4.23      1.36 o 
  -5   2  15        5.29        2.59      1.82 o 
  -4   2  15        0.06       -1.39      1.39 o 
  -3   2  15      144.29      133.11      3.63 o 
  -2   2  15        3.95        4.65      0.81 o 
  -1   2  15       52.81       52.70      1.59 o 
   0   2  15        3.21       -2.21      4.06 o 
   1   2  15      135.24      125.42      3.48 o 
   2   2  15      194.93      193.69      4.47 o 
   3   2  15       16.48       15.18      1.22 o 
   4   2  15        6.48        7.79      1.19 o 
   5   2  15       10.53       11.14      1.42 o 
  -7   3  15        0.38        2.28      1.58 o 
  -6   3  15       58.33       60.88      2.24 o 
  -5   3  15       15.09       15.02      1.38 o 
  -4   3  15        5.72        5.36      1.05 o 
  -3   3  15       15.37       10.64      1.09 o 
  -2   3  15      239.92      237.32      4.60 o 
  -1   3  15       12.54       10.23      0.95 o 
   0   3  15        3.07        2.31      0.59 o 
   1   3  15      443.19      456.40      6.47 o 
   2   3  15       59.96       55.67      1.78 o 
   3   3  15       36.64       38.84      1.57 o 
   4   3  15        2.26        2.95      1.11 o 
   5   3  15        3.93        6.68      1.29 o 
  -7   4  15        2.17       -0.12      1.92 o 
  -6   4  15        0.07       -0.53      1.90 o 
  -5   4  15        2.38        2.83      1.17 o 
  -4   4  15        0.45        0.59      1.60 o 
  -3   4  15       18.42       18.17      1.24 o 
  -2   4  15       16.63       12.92      1.22 o 
  -1   4  15       12.66       11.79      0.95 o 
   0   4  15        0.76       -0.93      0.93 o 
   1   4  15        9.49        8.16      1.07 o 
   2   4  15       55.21       54.49      1.84 o 
   3   4  15        5.70        5.73      1.13 o 
   4   4  15        2.98        2.61      1.88 o 
   5   4  15        0.01       -2.00      2.00 o 
  -6   5  15        2.39        0.57      2.12 o 
  -5   5  15        1.17        0.97      1.84 o 
  -4   5  15        0.90        2.89      0.99 o 
  -3   5  15        1.85        1.09      1.64 o 
  -2   5  15       72.14       52.95      1.68 o 
  -1   5  15        2.76        1.11      1.42 o 
   0   5  15       37.17       33.03      0.98 o 
   1   5  15        2.80        2.83      0.95 o 
   2   5  15        2.94        3.14      1.03 o 
   3   5  15        0.00       -0.69      1.58 o 
   4   5  15        3.79        7.14      1.27 o 
   5   5  15        0.66        3.46      1.33 o 
  -6   6  15        0.28       -0.12      1.88 o 
  -5   6  15        2.67        1.98      2.20 o 
  -4   6  15        2.15        3.20      1.21 o 
  -3   6  15        4.00        1.60      1.70 o 
  -2   6  15        7.13        6.03      1.03 o 
  -1   6  15       18.30       14.50      1.20 o 
   0   6  15       15.20       15.59      0.85 o 
   1   6  15        5.90        5.44      1.03 o 
   2   6  15        0.06        0.71      1.68 o 
   3   6  15        2.20        0.12      1.90 o 
   4   6  15       36.72       43.62      2.15 o 
  -5   7  15       15.31       20.89      1.92 o 
  -4   7  15        1.09        2.24      2.04 o 
  -3   7  15        1.64        2.18      1.68 o 
  -2   7  15       28.32       29.40      1.54 o 
  -1   7  15        5.58        3.06      1.90 o 
   0   7  15        0.01       -0.63      1.14 o 
   1   7  15        3.07        3.16      1.92 o 
   2   7  15        0.10        0.77      1.60 o 
   3   7  15        0.65       -1.25      1.84 o 
  -4   8  15       10.25       13.22      1.64 o 
  -3   8  15        0.22        0.36      1.92 o 
  -2   8  15        3.86        5.28      1.25 o 
  -1   8  15        6.56        6.05      1.19 o 
   0   8  15        4.70        1.90      1.41 o 
   1   8  15       11.80       12.49      1.46 o 
   2   8  15        0.56        2.28      2.08 o 
  -3   9  15        1.19        2.10      1.92 o 
  -2   9  15        0.50        0.36      1.98 o 
  -1   9  15        1.70        1.05      1.84 o 
   0   9  15        2.34        4.25      0.95 o 
   1   9  15        1.13        1.74      1.80 o 
  -7   0  16        3.43        1.54      2.27 o 
  -6   0  16       12.53       11.04      1.40 o 
  -5   0  16      399.56      412.05      7.49 o 
  -4   0  16        3.69        3.78      1.11 o 
  -3   0  16      251.22      286.12      5.32 o 
  -2   0  16      241.84      257.55      4.71 o 
  -1   0  16        2.17        2.14      0.67 o 
   0   0  16        4.74        5.07      0.53 o 
   1   0  16       78.30       77.14      2.26 o 
   2   0  16       34.86       31.14      1.38 o 
   3   0  16        2.36       -0.61      1.46 o 
   4   0  16        4.93        5.60      1.17 o 
   5   0  16       68.58       73.65      2.53 o 
  -7   1  16        1.59        1.27      2.33 o 
  -6   1  16        0.34        1.33      1.92 o 
  -5   1  16       10.10       12.43      1.42 o 
  -4   1  16      201.03      193.60      4.83 o 
  -3   1  16       48.92       45.64      1.57 o 
  -2   1  16      108.21      111.01      3.30 o 
  -1   1  16       43.53       40.65      1.35 o 
   0   1  16       11.27       11.51      1.01 o 
   1   1  16       71.43       66.47      1.90 o 
   2   1  16        1.70        0.00      1.48 o 
   3   1  16      108.46      106.01      3.06 o 
   4   1  16       16.39       17.96      1.48 o 
   5   1  16        0.62        1.40      2.04 o 
  -7   2  16        0.52       -0.93      2.02 o 
  -6   2  16        1.70       -1.84      1.84 o 
  -5   2  16       13.54       13.57      1.34 o 
  -4   2  16       22.38       22.69      1.38 o 
  -3   2  16       34.42       39.62      1.44 o 
  -2   2  16        4.84        6.17      0.85 o 
  -1   2  16        9.03        8.81      0.97 o 
   0   2  16      183.93      185.79      3.71 o 
   1   2  16      171.29      169.38      4.19 o 
   2   2  16       48.42       47.43      1.71 o 
   3   2  16       19.64       20.48      1.34 o 
   4   2  16        1.10        2.75      1.05 o 
   5   2  16        1.17       -1.13      1.74 o 
  -7   3  16       31.22       35.61      2.29 o 
  -6   3  16       25.78       30.94      1.91 o 
  -5   3  16        5.70        5.22      1.32 o 
  -4   3  16        0.41        2.00      1.54 o 
  -3   3  16        9.74       11.93      1.13 o 
  -2   3  16      105.36      110.28      2.82 o 
  -1   3  16        0.06        0.00      1.25 o 
   0   3  16        3.30        1.52      0.74 o 
   1   3  16        1.21       -2.06      2.06 o 
   2   3  16       20.63       18.93      1.30 o 
   3   3  16        1.54       -0.18      1.56 o 
   4   3  16        0.28        2.16      1.44 o 
   5   3  16        0.79        2.91      2.06 o 
  -6   4  16        7.64        7.00      1.54 o 
  -5   4  16        6.94        7.08      1.27 o 
  -4   4  16        0.34        0.10      1.66 o 
  -3   4  16        0.72       -1.15      1.46 o 
  -2   4  16      109.83      105.14      2.80 o 
  -1   4  16        0.20       -1.27      1.27 o 
   0   4  16       37.29       31.40      1.02 o 
   1   4  16        4.19        4.31      0.99 o 
   2   4  16        1.31        0.83      1.58 o 
   3   4  16        9.92       10.27      1.21 o 
   4   4  16        1.88        0.59      1.86 o 
   5   4  16        2.20        0.55      2.12 o 
  -6   5  16        0.47       -1.86      1.86 o 
  -5   5  16        4.30        3.62      2.20 o 
  -4   5  16        2.65        2.73      1.13 o 
  -3   5  16        0.86       -0.53      1.54 o 
  -2   5  16       16.91       13.04      1.18 o 
  -1   5  16       21.35       19.64      1.22 o 
   0   5  16       10.43        7.40      0.89 o 
   1   5  16       11.63       10.67      1.15 o 
   2   5  16       43.42       43.20      1.75 o 
   3   5  16        2.47        2.87      1.84 o 
   4   5  16        1.14        1.37      1.98 o 
  -5   6  16       10.58       10.75      1.70 o 
  -4   6  16        2.30        1.74      2.06 o 
  -3   6  16       15.24       15.48      1.36 o 
  -2   6  16        0.28        1.13      1.58 o 
  -1   6  16       19.24       14.74      1.28 o 
   0   6  16        2.64        2.35      1.17 o 
   1   6  16        4.12        6.07      1.09 o 
   2   6  16        0.85        2.33      1.80 o 
   3   6  16        4.50        5.24      1.25 o 
   4   6  16        1.28        3.70      2.24 o 
  -5   7  16       11.52       14.36      1.80 o 
  -4   7  16        6.50        9.29      1.42 o 
  -3   7  16        0.81        2.47      1.70 o 
  -2   7  16        2.12        0.51      1.96 o 
  -1   7  16        0.35       -1.29      1.76 o 
   0   7  16       10.15        7.76      0.84 o 
   1   7  16        0.95        1.82      1.72 o 
   2   7  16        2.80        0.81      1.98 o 
   3   7  16        0.01        1.52      1.94 o 
  -4   8  16        1.70        2.35      2.47 o 
  -3   8  16        7.06        6.33      1.48 o 
  -2   8  16       11.05        9.70      1.32 o 
  -1   8  16        0.61        0.44      1.92 o 
   0   8  16       24.87       29.40      1.56 o 
   1   8  16        0.61        0.34      1.80 o 
   2   8  16       12.82       15.37      1.58 o 
  -2   9  16        0.31       -0.61      2.04 o 
  -1   9  16        4.43        4.19      1.40 o 
   0   9  16        0.19       -0.47      1.42 o 
  -7   1  17        5.53        6.07      1.60 o 
  -6   1  17        0.74        0.24      2.08 o 
  -5   1  17        4.44        9.20      1.34 o 
  -4   1  17       90.54       91.39      2.95 o 
  -3   1  17        0.68       -1.31      1.54 o 
  -2   1  17       78.74       85.38      2.48 o 
  -1   1  17        2.18        1.90      1.23 o 
   0   1  17        3.07        0.70      1.00 o 
   1   1  17       95.89       99.28      2.77 o 
   2   1  17      172.72      183.49      4.57 o 
   3   1  17        2.81        2.83      1.11 o 
   4   1  17        3.13        1.03      2.00 o 
   5   1  17       19.03       21.93      1.74 o 
  -7   2  17       13.70       13.39      1.74 o 
  -6   2  17       16.03       18.78      1.56 o 
  -5   2  17       14.67       15.60      1.46 o 
  -4   2  17        2.46        0.87      1.74 o 
  -3   2  17        9.18       10.33      1.09 o 
  -2   2  17       43.67       40.66      1.47 o 
  -1   2  17      133.21      137.72      3.70 o 
   0   2  17        2.29      -18.83     30.71 o 
   1   2  17       65.78       57.05      1.90 o 
   2   2  17       16.65       17.05      1.36 o 
   3   2  17        1.79       -0.18      1.70 o 
   4   2  17        2.87        1.98      1.86 o 
   5   2  17        2.30        0.55      2.06 o 
  -6   3  17        0.53        0.53      2.10 o 
  -5   3  17       40.51       41.71      1.95 o 
  -4   3  17        0.35        0.30      1.64 o 
  -3   3  17        0.66        0.89      1.44 o 
  -2   3  17       16.67       14.21      1.18 o 
  -1   3  17        6.85        7.75      0.99 o 
   0   3  17        6.75        7.21      1.10 o 
   1   3  17        3.57        4.51      0.93 o 
   2   3  17       34.28       36.75      1.57 o 
   3   3  17        3.11        2.43      1.68 o 
   4   3  17        2.83        3.78      1.19 o 
   5   3  17        5.03        6.57      1.40 o 
  -6   4  17        4.45        3.94      1.52 o 
  -5   4  17        1.39        2.26      1.23 o 
  -4   4  17        0.73       -0.10      1.42 o 
  -3   4  17        0.74        0.00      1.46 o 
  -2   4  17       19.44       11.70      1.20 o 
  -1   4  17        0.44        1.09      1.35 o 
   0   4  17       14.54       14.41      1.01 o 
   1   4  17        0.63        1.52      1.42 o 
   2   4  17        0.00       -0.38      1.44 o 
   3   4  17        0.70        1.98      1.68 o 
   4   4  17        6.77        9.87      1.36 o 
  -6   5  17        3.49        6.80      1.58 o 
  -5   5  17        2.44        3.78      1.33 o 
  -4   5  17        0.11       -1.64      1.64 o 
  -3   5  17        0.04        1.80      1.42 o 
  -2   5  17       12.89        9.54      1.22 o 
  -1   5  17        0.17        2.22      1.54 o 
   0   5  17        0.08       -0.13      0.97 o 
   1   5  17        0.23        0.57      1.66 o 
   2   5  17        2.12        0.63      1.72 o 
   3   5  17        5.01        4.47      1.25 o 
   4   5  17        9.47        9.21      1.64 o 
  -5   6  17       29.56       31.91      1.99 o 
  -4   6  17        1.21        2.04      1.76 o 
  -3   6  17        1.02       -0.30      1.68 o 
  -2   6  17       17.53       17.15      1.28 o 
  -1   6  17        1.61       -0.49      1.68 o 
   0   6  17        0.15        0.62      1.72 o 
   1   6  17        0.68        0.93      1.76 o 
   2   6  17        0.07        1.46      1.58 o 
   3   6  17       17.39       20.02      1.64 o 
  -4   7  17        1.29        2.59      2.14 o 
  -3   7  17        1.68        2.55      1.21 o 
  -2   7  17        3.38        5.60      1.19 o 
  -1   7  17        2.51        1.80      1.66 o 
   0   7  17        0.84       -0.63      1.27 o 
   1   7  17        8.16        9.45      1.40 o 
   2   7  17        7.58        8.92      1.42 o 
  -3   8  17        1.20       -1.07      1.94 o 
  -2   8  17        3.50        2.25      2.10 o 
  -1   8  17        1.01        1.84      1.80 o 
   0   8  17       12.78       16.21      1.12 o 
   1   8  17        0.12        2.45      1.88 o 
  -7   0  18        1.50        1.90      2.37 o 
  -6   0  18        2.92        4.15      1.50 o 
  -5   0  18        0.20       -0.97      1.60 o 
  -4   0  18      112.97      111.19      3.23 o 
  -3   0  18      146.68      162.81      4.37 o 
  -2   0  18       63.33       72.16      2.06 o 
  -1   0  18        2.88        2.02      1.54 o 
   0   0  18        9.30       11.58      0.84 o 
   1   0  18      341.42      375.09      6.21 o 
   2   0  18      112.92      124.93      3.25 o 
   3   0  18       42.10       43.96      1.83 o 
   4   0  18        7.07        6.92      1.23 o 
   5   0  18        0.34        2.51      1.90 o 
  -7   1  18        1.23        3.09      1.46 o 
  -6   1  18       28.13       30.44      1.91 o 
  -5   1  18       64.34       63.25      2.20 o 
  -4   1  18       39.46       40.01      1.83 o 
  -3   1  18       81.81       82.72      2.38 o 
  -2   1  18       16.73       17.48      1.26 o 
  -1   1  18       39.99       45.13      1.53 o 
   0   1  18        9.73        9.47      1.11 o 
   1   1  18       23.95       28.01      1.32 o 
   2   1  18       41.27       41.75      1.75 o 
   3   1  18        0.56       -0.59      1.60 o 
   4   1  18        2.52        1.82      1.92 o 
  -6   2  18        7.78       10.56      1.50 o 
  -5   2  18        8.97        9.39      1.42 o 
  -4   2  18       20.81       26.89      1.58 o 
  -3   2  18        0.35        1.44      1.52 o 
  -2   2  18        0.03       -1.44      1.44 o 
  -1   2  18        4.47        1.70      1.50 o 
   0   2  18       13.96       13.25      0.79 o 
   1   2  18       24.07       23.79      1.34 o 
   2   2  18       94.85       96.63      2.63 o 
   3   2  18        1.94        3.68      1.11 o 
   4   2  18        1.79        2.10      1.19 o 
  -6   3  18        0.13       -0.79      1.84 o 
  -5   3  18       10.87       11.91      1.58 o 
  -4   3  18        6.89        4.45      1.30 o 
  -3   3  18       10.65        9.17      1.11 o 
  -2   3  18       22.59       16.62      1.24 o 
  -1   3  18       11.20        8.28      1.09 o 
   0   3  18        7.96        4.87      2.73 o 
   1   3  18        0.75        2.26      1.48 o 
   2   3  18        5.68        4.53      1.17 o 
   3   3  18        0.07       -1.60      1.60 o 
   4   3  18        1.96        4.29      1.25 o 
  -6   4  18       12.12        8.89      1.74 o 
  -5   4  18        7.22        6.33      1.44 o 
  -4   4  18        1.00        0.44      1.74 o 
  -3   4  18       20.74       19.71      1.32 o 
  -2   4  18        1.97        2.18      1.46 o 
  -1   4  18       96.25       86.82      2.75 o 
   0   4  18       13.65       14.47      0.92 o 
   1   4  18        7.67        7.61      1.11 o 
   2   4  18       11.08       13.89      1.19 o 
   3   4  18        1.45        2.45      1.84 o 
   4   4  18        0.00       -0.83      1.80 o 
  -5   5  18       13.37       13.33      1.72 o 
  -4   5  18        2.04       -0.42      1.84 o 
  -3   5  18        1.98       -1.17      1.62 o 
  -2   5  18        4.10        2.87      0.99 o 
  -1   5  18        2.97        1.60      1.68 o 
   0   5  18       15.61       16.06      0.92 o 
   1   5  18       10.45       13.20      1.21 o 
   2   5  18        0.00       -1.78      1.82 o 
   3   5  18        4.52        5.83      1.29 o 
  -5   6  18        7.25        8.86      1.62 o 
  -4   6  18        5.49        9.43      1.48 o 
  -3   6  18        0.70        1.68      1.80 o 
  -2   6  18        0.09        1.46      1.60 o 
  -1   6  18        0.11        1.01      1.48 o 
   0   6  18        1.10        1.34      1.20 o 
   1   6  18        2.52        2.63      1.88 o 
   2   6  18        0.18       -1.80      1.80 o 
   3   6  18        9.31       13.28      1.58 o 
  -4   7  18        1.20       -0.73      2.00 o 
  -3   7  18        0.23       -1.48      1.96 o 
  -2   7  18        4.84        5.24      1.13 o 
  -1   7  18        2.22        1.76      1.72 o 
   0   7  18       15.46       20.92      1.29 o 
   1   7  18        3.21        2.12      1.92 o 
   2   7  18        6.00        7.65      1.42 o 
  -2   8  18       16.18       16.73      1.64 o 
  -1   8  18        9.47       10.36      1.40 o 
   0   8  18        0.70       -0.63      2.25 o 
  -6   1  19        0.02        1.74      2.10 o 
  -5   1  19        1.43        0.00      1.76 o 
  -4   1  19       30.75       30.71      1.73 o 
  -3   1  19        9.55        7.67      1.21 o 
  -2   1  19        5.58        6.76      1.07 o 
  -1   1  19        4.51        5.71      1.01 o 
   0   1  19        8.08        8.14      1.30 o 
   1   1  19       18.15       16.26      1.30 o 
   2   1  19       23.68       27.37      1.64 o 
   3   1  19        0.64        1.80      1.92 o 
   4   1  19        2.78        2.51      1.27 o 
  -6   2  19        0.11        2.87      2.18 o 
  -5   2  19       43.81       42.03      2.08 o 
  -4   2  19        7.77        5.91      1.34 o 
  -3   2  19       14.23       13.56      1.36 o 
  -2   2  19        4.63        3.58      1.11 o 
  -1   2  19        0.12        1.37      1.44 o 
   0   2  19       13.14       11.14      0.89 o 
   1   2  19        0.02       -1.44      1.66 o 
   2   2  19        6.08       10.70      1.23 o 
   3   2  19       10.81       12.53      1.40 o 
   4   2  19        3.99        3.94      1.36 o 
  -6   3  19        0.00        0.71      2.20 o 
  -5   3  19        2.78        3.09      2.02 o 
  -4   3  19        0.09       -0.10      1.66 o 
  -3   3  19       33.57       41.25      1.73 o 
  -2   3  19       14.11       11.95      1.20 o 
  -1   3  19        0.10       -1.05      1.52 o 
   0   3  19       58.07       61.24      2.73 o 
   1   3  19        3.62        2.53      1.66 o 
   2   3  19       10.79       11.40      1.28 o 
   3   3  19        2.95        1.78      2.02 o 
   4   3  19       10.66       15.79      1.58 o 
  -5   4  19        9.78       11.82      1.58 o 
  -4   4  19        0.01       -0.83      1.72 o 
  -3   4  19        0.43       -1.37      1.74 o 
  -2   4  19        3.09       -0.67      1.62 o 
  -1   4  19        8.51        9.43      1.23 o 
   0   4  19       13.48       14.52      1.14 o 
   1   4  19        0.79        1.25      1.03 o 
   2   4  19        0.00        2.10      1.50 o 
   3   4  19        0.42        1.11      1.86 o 
  -5   5  19        8.54       12.87      1.74 o 
  -4   5  19        5.04        6.31      1.36 o 
  -3   5  19        0.45        1.42      1.74 o 
  -2   5  19        1.39       -1.19      1.72 o 
  -1   5  19        0.00        0.91      1.70 o 
   0   5  19        3.98        4.50      0.80 o 
   1   5  19        1.40       -0.10      1.76 o 
   2   5  19        4.59        3.70      1.25 o 
   3   5  19        1.76        3.22      2.10 o 
  -4   6  19        8.42       11.40      1.50 o 
  -3   6  19        1.24        2.22      1.86 o 
  -2   6  19        6.05        6.74      1.25 o 
  -1   6  19        3.13        2.59      1.70 o 
   0   6  19        0.88        2.96      0.96 o 
   1   6  19        2.98        1.96      1.96 o 
   2   6  19        2.59        2.61      2.08 o 
  -3   7  19        0.02        2.65      1.13 o 
  -2   7  19        0.87       -0.69      2.02 o 
  -1   7  19        0.74       -0.81      1.72 o 
   0   7  19       16.60       22.87      1.22 o 
   1   7  19        0.61       -0.12      2.12 o 
  -6   0  20       25.49       28.48      1.95 o 
  -5   0  20       14.39       16.27      1.60 o 
  -4   0  20       60.16       52.15      2.08 o 
  -3   0  20       26.93       32.81      1.56 o 
  -2   0  20        2.84        2.65      0.99 o 
  -1   0  20        3.58        5.74      1.09 o 
   0   0  20      139.03      139.89      5.10 o 
   1   0  20       89.33       95.30      3.07 o 
   2   0  20      120.67      125.34      3.66 o 
   3   0  20       39.50       46.57      1.99 o 
   4   0  20        7.17        9.45      1.42 o 
  -6   1  20        0.02        1.52      2.14 o 
  -5   1  20        7.12        7.39      1.48 o 
  -4   1  20       11.20        9.19      1.40 o 
  -3   1  20        3.75        5.06      1.11 o 
  -2   1  20        5.68        5.26      1.09 o 
  -1   1  20       15.79       15.36      1.30 o 
   0   1  20        0.62       -1.16      1.16 o 
   1   1  20       10.67       11.95      1.34 o 
   2   1  20       44.04       49.60      2.05 o 
   3   1  20        0.01       -0.89      1.86 o 
   4   1  20        0.19       -2.12      2.12 o 
  -6   2  20        0.29       -0.95      1.80 o 
  -5   2  20       15.64       13.33      1.62 o 
  -4   2  20        1.10        2.00      1.86 o 
  -3   2  20       29.75       30.28      1.60 o 
  -2   2  20       45.21       47.76      1.79 o 
  -1   2  20        6.79        6.94      1.09 o 
   0   2  20       31.85       33.39      1.15 o 
   1   2  20        0.90       -1.74      1.74 o 
   2   2  20        6.29        7.83      1.23 o 
   3   2  20        0.00       -1.35      1.64 o 
  -5   3  20        3.79        7.65      1.42 o 
  -4   3  20        0.86        0.22      1.98 o 
  -3   3  20        1.04       -1.17      1.76 o 
  -2   3  20       10.08       10.45      1.24 o 
  -1   3  20       34.42       29.45      1.48 o 
   0   3  20       12.12        7.21     10.28 o 
   1   3  20        2.69        1.56      1.88 o 
   2   3  20        4.83        4.05      1.23 o 
   3   3  20        9.56       12.39      1.48 o 
  -5   4  20        0.00       -0.32      1.25 o 
  -4   4  20        7.34        9.21      1.36 o 
  -3   4  20       12.16       10.71      1.36 o 
  -2   4  20        5.54        2.25      1.82 o 
  -1   4  20        2.31       -1.27      1.76 o 
   0   4  20        1.62        0.92      2.88 o 
   1   4  20        1.87        0.75      1.72 o 
   2   4  20        0.54        2.59      1.07 o 
   3   4  20       16.37       23.48      1.68 o 
  -4   5  20       13.16       16.95      1.66 o 
  -3   5  20        0.10       -1.86      1.86 o 
  -2   5  20       10.78       14.36      1.36 o 
  -1   5  20        6.25        6.88      1.15 o 
   0   5  20        1.94        1.56      0.94 o 
   1   5  20        8.93       10.59      1.40 o 
   2   5  20        2.84        6.78      1.23 o 
  -4   6  20        1.32        2.12      2.22 o 
  -3   6  20        0.24       -1.15      1.94 o 
  -2   6  20        3.02        3.18      1.25 o 
  -1   6  20        0.86        0.00      1.84 o 
   0   6  20        3.53        4.61      1.44 o 
   1   6  20        1.34        0.97      1.94 o 
  -2   7  20        0.17       -1.82      1.96 o 
  -1   7  20       11.94       17.23      1.54 o 
   0   7  20        0.25       -1.43      1.43 o 
  -5   1  21        4.75        3.46      2.23 o 
  -4   1  21       11.33       11.06      1.38 o 
  -3   1  21        0.01       -1.68      1.76 o 
  -2   1  21        1.44       -1.44      1.66 o 
  -1   1  21        7.71        7.59      1.30 o 
   0   1  21       16.21       14.31      2.27 o 
   1   1  21        0.45       -2.10      2.10 o 
   2   1  21       32.25       35.52      1.95 o 
   3   1  21        1.58        3.09      1.27 o 
  -5   2  21       22.50       21.01      1.83 o 
  -4   2  21       33.72       38.29      1.87 o 
  -3   2  21        7.05        6.40      1.25 o 
  -2   2  21        1.63        1.11      1.72 o 
  -1   2  21       11.19        9.13      1.15 o 
   0   2  21        4.62       -1.62      2.91 o 
   1   2  21        1.67        0.42      1.78 o 
   2   2  21        0.07        2.45      1.72 o 
   3   2  21        1.46        2.83      1.27 o 
  -5   3  21        7.83        2.67      2.73 o 
  -4   3  21        0.37       -0.10      1.78 o 
  -3   3  21        1.73        0.22      2.02 o 
  -2   3  21        7.48        9.86      1.19 o 
  -1   3  21        1.26        0.51      1.86 o 
   0   3  21       20.75       23.29      1.07 o 
   1   3  21        6.54        5.79      1.27 o 
   2   3  21        0.32        0.83      1.72 o 
   3   3  21        5.31        6.86      1.52 o 
  -5   4  21       19.90       25.24      1.95 o 
  -4   4  21        1.65        0.63      2.18 o 
  -3   4  21        4.53        1.72      2.16 o 
  -2   4  21        1.37        0.22      1.72 o 
  -1   4  21        6.60        5.04      1.21 o 
   0   4  21        0.21        0.30      1.29 o 
   1   4  21        4.99        4.65      1.25 o 
   2   4  21        0.51        1.98      1.84 o 
  -4   5  21        4.74        3.66      2.33 o 
  -3   5  21        0.79        1.19      1.94 o 
  -2   5  21        1.73        1.03      1.94 o 
  -1   5  21        1.25        1.58      1.78 o 
   0   5  21        3.78        1.65      1.39 o 
   1   5  21        0.00        0.61      1.96 o 
  -3   6  21        4.90        4.13      1.38 o 
  -2   6  21        3.77        2.39      1.29 o 
  -1   6  21       10.34       10.91      1.42 o 
   0   6  21       14.77       19.64      1.20 o 
  -5   0  22       11.83       14.30      1.64 o 
  -4   0  22       10.37       12.13      1.52 o 
  -3   0  22        6.66       10.02      1.32 o 
  -2   0  22       13.05       14.22      1.34 o 
  -1   0  22        1.51        1.96      1.76 o 
   0   0  22       54.75       67.50      4.11 o 
   1   0  22       26.10       31.21      1.77 o 
   2   0  22       19.98       22.14      1.64 o 
  -5   1  22        1.33        0.81      2.20 o 
  -4   1  22        6.30        6.66      1.44 o 
  -3   1  22       11.58       16.02      1.42 o 
  -2   1  22        0.34        0.10      1.70 o 
  -1   1  22        2.62        3.11      1.15 o 
   0   1  22       24.37       26.90      1.14 o 
   1   1  22       35.33       35.03      1.85 o 
   2   1  22        0.00       -0.46      1.90 o 
  -5   2  22        1.54        1.76      2.39 o 
  -4   2  22        8.43        7.10      1.42 o 
  -3   2  22       23.49       26.27      1.62 o 
  -2   2  22        0.28        1.50      1.07 o 
  -1   2  22        7.86        4.35      1.25 o 
   0   2  22        5.54        3.91      1.17 o 
   1   2  22       25.88       25.77      1.79 o 
   2   2  22        1.50        0.24      2.16 o 
  -4   3  22        8.42       15.61      1.48 o 
  -3   3  22       19.19       20.84      1.70 o 
  -2   3  22        3.05        4.02      1.13 o 
  -1   3  22        0.09        0.10      1.64 o 
   0   3  22        1.07       -1.47      1.47 o 
   1   3  22        0.07       -2.02      2.02 o 
   2   3  22        0.00        2.41      1.80 o 
  -4   4  22        1.16        4.19      1.42 o 
  -3   4  22        0.48        0.85      2.08 o 
  -2   4  22        2.28        2.75      2.00 o 
  -1   4  22        3.33        2.71      1.92 o 
   0   4  22        6.04        7.64      1.54 o 
   1   4  22        2.96        0.85      2.20 o 
  -3   5  22        4.87        7.38      1.36 o 
  -2   5  22        0.02       -0.59      1.72 o 
  -1   5  22        0.25       -1.84      1.84 o 
   0   5  22        5.07        8.80      1.04 o 
  -4   1  23        4.66        5.38      1.38 o 
  -3   1  23        0.30       -0.89      1.78 o 
  -2   1  23        1.36        0.67      1.72 o 
  -1   1  23        8.90        9.96      1.38 o 
   0   1  23        1.26        1.53      1.39 o 
   1   1  23       10.02       -3.48      3.48 o 
   2   1  23        4.21        5.24      1.48 o 
  -4   2  23        0.42        0.51      2.10 o 
  -3   2  23        5.05        5.79      1.36 o 
  -2   2  23        1.25        1.48      1.74 o 
  -1   2  23        0.01       -0.87      1.64 o 
   0   2  23        9.26       10.62      1.66 o 
   1   2  23        2.07       -3.15      3.15 o 
  -4   3  23       34.94       41.86      2.13 o 
  -3   3  23        1.03        1.96      2.12 o 
  -2   3  23        1.65        1.03      1.19 o 
  -1   3  23        0.15        1.62      1.84 o 
   0   3  23        6.50        6.10      0.94 o 
   1   3  23       13.61       16.36      1.60 o 
  -3   4  23        6.73        7.53      1.54 o 
  -2   4  23        0.01       -1.88      1.96 o 
  -1   4  23        3.73        7.12      1.17 o 
   0   4  23        4.83        9.01      1.91 o 
                                                 
